# Supplementary material for: Deep learning-enhanced radiomics for histologic classification and grade stratification of stage IA lung adenocarcinoma: a multicenter study
Source: Front Oncol. 2023 Jul 20;13:1224455. doi: 10.3389/fonc.2023.1224455 (PMC10400286; doi:10.3389/fonc.2023.1224455)
Supplement: Supplementary file 2 [file Table_2.xlsx]

## Sheet: All features
Number	Features
1	shape_Elongation_original
2	shape_Flatness_original
3	shape_LeastAxisLength_original
4	shape_MajorAxisLength_original
5	shape_Maximum2DDiameterColumn_original
6	shape_Maximum2DDiameterRow_original
7	shape_Maximum2DDiameterSlice_original
8	shape_Maximum3DDiameter_original
9	shape_MeshVolume_original
10	shape_MinorAxisLength_original
11	shape_Sphericity_original
12	shape_SurfaceArea_original
13	shape_SurfaceVolumeRatio_original
14	shape_VoxelVolume_original
15	firstorder_10Percentile_original
16	firstorder_90Percentile_original
17	firstorder_Energy_original
18	firstorder_Entropy_original
19	firstorder_InterquartileRange_original
20	firstorder_Kurtosis_original
21	firstorder_Maximum_original
22	firstorder_MeanAbsoluteDeviation_original
23	firstorder_Mean_original
24	firstorder_Median_original
25	firstorder_Minimum_original
26	firstorder_Range_original
27	firstorder_RobustMeanAbsoluteDeviation_original
28	firstorder_RootMeanSquared_original
29	firstorder_Skewness_original
30	firstorder_TotalEnergy_original
31	firstorder_Uniformity_original
32	firstorder_Variance_original
33	glcm_Autocorrelation_original
34	glcm_JointAverage_original
35	glcm_ClusterProminence_original
36	glcm_ClusterShade_original
37	glcm_ClusterTendency_original
38	glcm_Contrast_original
39	glcm_Correlation_original
40	glcm_DifferenceAverage_original
41	glcm_DifferenceEntropy_original
42	glcm_DifferenceVariance_original
43	glcm_JointEnergy_original
44	glcm_JointEntropy_original
45	glcm_Imc1_original
46	glcm_Imc2_original
47	glcm_Idm_original
48	glcm_Idmn_original
49	glcm_Id_original
50	glcm_Idn_original
51	glcm_InverseVariance_original
52	glcm_MaximumProbability_original
53	glcm_SumEntropy_original
54	gldm_DependenceEntropy_original
55	gldm_DependenceNonUniformity_original
56	gldm_DependenceNonUniformityNormalized_original
57	gldm_DependenceVariance_original
58	gldm_GrayLevelNonUniformity_original
59	gldm_GrayLevelVariance_original
60	gldm_HighGrayLevelEmphasis_original
61	gldm_LargeDependenceEmphasis_original
62	gldm_LargeDependenceHighGrayLevelEmphasis_original
63	gldm_LargeDependenceLowGrayLevelEmphasis_original
64	gldm_LowGrayLevelEmphasis_original
65	gldm_SmallDependenceEmphasis_original
66	gldm_SmallDependenceHighGrayLevelEmphasis_original
67	gldm_SmallDependenceLowGrayLevelEmphasis_original
68	glrlm_GrayLevelNonUniformity_original
69	glrlm_GrayLevelNonUniformityNormalized_original
70	glrlm_GrayLevelVariance_original
71	glrlm_HighGrayLevelRunEmphasis_original
72	glrlm_LongRunEmphasis_original
73	glrlm_LongRunHighGrayLevelEmphasis_original
74	glrlm_LongRunLowGrayLevelEmphasis_original
75	glrlm_LowGrayLevelRunEmphasis_original
76	glrlm_RunEntropy_original
77	glrlm_RunLengthNonUniformity_original
78	glrlm_RunLengthNonUniformityNormalized_original
79	glrlm_RunPercentage_original
80	glrlm_RunVariance_original
81	glrlm_ShortRunEmphasis_original
82	glrlm_ShortRunHighGrayLevelEmphasis_original
83	glrlm_ShortRunLowGrayLevelEmphasis_original
84	glszm_GrayLevelNonUniformity_original
85	glszm_GrayLevelNonUniformityNormalized_original
86	glszm_GrayLevelVariance_original
87	glszm_HighGrayLevelZoneEmphasis_original
88	glszm_LargeAreaEmphasis_original
89	glszm_LargeAreaHighGrayLevelEmphasis_original
90	glszm_LargeAreaLowGrayLevelEmphasis_original
91	glszm_LowGrayLevelZoneEmphasis_original
92	glszm_SizeZoneNonUniformity_original
93	glszm_SizeZoneNonUniformityNormalized_original
94	glszm_SmallAreaEmphasis_original
95	glszm_SmallAreaHighGrayLevelEmphasis_original
96	glszm_SmallAreaLowGrayLevelEmphasis_original
97	glszm_ZoneEntropy_original
98	glszm_ZonePercentage_original
99	glszm_ZoneVariance_original
100	ngtdm_Busyness_original
101	ngtdm_Coarseness_original
102	ngtdm_Complexity_original
103	ngtdm_Contrast_original
104	ngtdm_Strength_original
105	firstorder_10Percentile_log-sigma-1-0-mm-3D
106	firstorder_90Percentile_log-sigma-1-0-mm-3D
107	firstorder_Energy_log-sigma-1-0-mm-3D
108	firstorder_Entropy_log-sigma-1-0-mm-3D
109	firstorder_InterquartileRange_log-sigma-1-0-mm-3D
110	firstorder_Kurtosis_log-sigma-1-0-mm-3D
111	firstorder_Maximum_log-sigma-1-0-mm-3D
112	firstorder_MeanAbsoluteDeviation_log-sigma-1-0-mm-3D
113	firstorder_Mean_log-sigma-1-0-mm-3D
114	firstorder_Median_log-sigma-1-0-mm-3D
115	firstorder_Minimum_log-sigma-1-0-mm-3D
116	firstorder_Range_log-sigma-1-0-mm-3D
117	firstorder_RobustMeanAbsoluteDeviation_log-sigma-1-0-mm-3D
118	firstorder_RootMeanSquared_log-sigma-1-0-mm-3D
119	firstorder_Skewness_log-sigma-1-0-mm-3D
120	firstorder_TotalEnergy_log-sigma-1-0-mm-3D
121	firstorder_Uniformity_log-sigma-1-0-mm-3D
122	firstorder_Variance_log-sigma-1-0-mm-3D
123	glcm_Autocorrelation_log-sigma-1-0-mm-3D
124	glcm_JointAverage_log-sigma-1-0-mm-3D
125	glcm_ClusterProminence_log-sigma-1-0-mm-3D
126	glcm_ClusterShade_log-sigma-1-0-mm-3D
127	glcm_ClusterTendency_log-sigma-1-0-mm-3D
128	glcm_Contrast_log-sigma-1-0-mm-3D
129	glcm_Correlation_log-sigma-1-0-mm-3D
130	glcm_DifferenceAverage_log-sigma-1-0-mm-3D
131	glcm_DifferenceEntropy_log-sigma-1-0-mm-3D
132	glcm_DifferenceVariance_log-sigma-1-0-mm-3D
133	glcm_JointEnergy_log-sigma-1-0-mm-3D
134	glcm_JointEntropy_log-sigma-1-0-mm-3D
135	glcm_Imc1_log-sigma-1-0-mm-3D
136	glcm_Imc2_log-sigma-1-0-mm-3D
137	glcm_Idm_log-sigma-1-0-mm-3D
138	glcm_Idmn_log-sigma-1-0-mm-3D
139	glcm_Id_log-sigma-1-0-mm-3D
140	glcm_Idn_log-sigma-1-0-mm-3D
141	glcm_InverseVariance_log-sigma-1-0-mm-3D
142	glcm_MaximumProbability_log-sigma-1-0-mm-3D
143	glcm_SumEntropy_log-sigma-1-0-mm-3D
144	gldm_DependenceEntropy_log-sigma-1-0-mm-3D
145	gldm_DependenceNonUniformity_log-sigma-1-0-mm-3D
146	gldm_DependenceNonUniformityNormalized_log-sigma-1-0-mm-3D
147	gldm_DependenceVariance_log-sigma-1-0-mm-3D
148	gldm_GrayLevelNonUniformity_log-sigma-1-0-mm-3D
149	gldm_GrayLevelVariance_log-sigma-1-0-mm-3D
150	gldm_HighGrayLevelEmphasis_log-sigma-1-0-mm-3D
151	gldm_LargeDependenceEmphasis_log-sigma-1-0-mm-3D
152	gldm_LargeDependenceHighGrayLevelEmphasis_log-sigma-1-0-mm-3D
153	gldm_LargeDependenceLowGrayLevelEmphasis_log-sigma-1-0-mm-3D
154	gldm_LowGrayLevelEmphasis_log-sigma-1-0-mm-3D
155	gldm_SmallDependenceEmphasis_log-sigma-1-0-mm-3D
156	gldm_SmallDependenceHighGrayLevelEmphasis_log-sigma-1-0-mm-3D
157	gldm_SmallDependenceLowGrayLevelEmphasis_log-sigma-1-0-mm-3D
158	glrlm_GrayLevelNonUniformity_log-sigma-1-0-mm-3D
159	glrlm_GrayLevelNonUniformityNormalized_log-sigma-1-0-mm-3D
160	glrlm_GrayLevelVariance_log-sigma-1-0-mm-3D
161	glrlm_HighGrayLevelRunEmphasis_log-sigma-1-0-mm-3D
162	glrlm_LongRunEmphasis_log-sigma-1-0-mm-3D
163	glrlm_LongRunHighGrayLevelEmphasis_log-sigma-1-0-mm-3D
164	glrlm_LongRunLowGrayLevelEmphasis_log-sigma-1-0-mm-3D
165	glrlm_LowGrayLevelRunEmphasis_log-sigma-1-0-mm-3D
166	glrlm_RunEntropy_log-sigma-1-0-mm-3D
167	glrlm_RunLengthNonUniformity_log-sigma-1-0-mm-3D
168	glrlm_RunLengthNonUniformityNormalized_log-sigma-1-0-mm-3D
169	glrlm_RunPercentage_log-sigma-1-0-mm-3D
170	glrlm_RunVariance_log-sigma-1-0-mm-3D
171	glrlm_ShortRunEmphasis_log-sigma-1-0-mm-3D
172	glrlm_ShortRunHighGrayLevelEmphasis_log-sigma-1-0-mm-3D
173	glrlm_ShortRunLowGrayLevelEmphasis_log-sigma-1-0-mm-3D
174	glszm_GrayLevelNonUniformity_log-sigma-1-0-mm-3D
175	glszm_GrayLevelNonUniformityNormalized_log-sigma-1-0-mm-3D
176	glszm_GrayLevelVariance_log-sigma-1-0-mm-3D
177	glszm_HighGrayLevelZoneEmphasis_log-sigma-1-0-mm-3D
178	glszm_LargeAreaEmphasis_log-sigma-1-0-mm-3D
179	glszm_LargeAreaHighGrayLevelEmphasis_log-sigma-1-0-mm-3D
180	glszm_LargeAreaLowGrayLevelEmphasis_log-sigma-1-0-mm-3D
181	glszm_LowGrayLevelZoneEmphasis_log-sigma-1-0-mm-3D
182	glszm_SizeZoneNonUniformity_log-sigma-1-0-mm-3D
183	glszm_SizeZoneNonUniformityNormalized_log-sigma-1-0-mm-3D
184	glszm_SmallAreaEmphasis_log-sigma-1-0-mm-3D
185	glszm_SmallAreaHighGrayLevelEmphasis_log-sigma-1-0-mm-3D
186	glszm_SmallAreaLowGrayLevelEmphasis_log-sigma-1-0-mm-3D
187	glszm_ZoneEntropy_log-sigma-1-0-mm-3D
188	glszm_ZonePercentage_log-sigma-1-0-mm-3D
189	glszm_ZoneVariance_log-sigma-1-0-mm-3D
190	ngtdm_Busyness_log-sigma-1-0-mm-3D
191	ngtdm_Coarseness_log-sigma-1-0-mm-3D
192	ngtdm_Complexity_log-sigma-1-0-mm-3D
193	ngtdm_Contrast_log-sigma-1-0-mm-3D
194	ngtdm_Strength_log-sigma-1-0-mm-3D
195	firstorder_10Percentile_log-sigma-2-0-mm-3D
196	firstorder_90Percentile_log-sigma-2-0-mm-3D
197	firstorder_Energy_log-sigma-2-0-mm-3D
198	firstorder_Entropy_log-sigma-2-0-mm-3D
199	firstorder_InterquartileRange_log-sigma-2-0-mm-3D
200	firstorder_Kurtosis_log-sigma-2-0-mm-3D
201	firstorder_Maximum_log-sigma-2-0-mm-3D
202	firstorder_MeanAbsoluteDeviation_log-sigma-2-0-mm-3D
203	firstorder_Mean_log-sigma-2-0-mm-3D
204	firstorder_Median_log-sigma-2-0-mm-3D
205	firstorder_Minimum_log-sigma-2-0-mm-3D
206	firstorder_Range_log-sigma-2-0-mm-3D
207	firstorder_RobustMeanAbsoluteDeviation_log-sigma-2-0-mm-3D
208	firstorder_RootMeanSquared_log-sigma-2-0-mm-3D
209	firstorder_Skewness_log-sigma-2-0-mm-3D
210	firstorder_TotalEnergy_log-sigma-2-0-mm-3D
211	firstorder_Uniformity_log-sigma-2-0-mm-3D
212	firstorder_Variance_log-sigma-2-0-mm-3D
213	glcm_Autocorrelation_log-sigma-2-0-mm-3D
214	glcm_JointAverage_log-sigma-2-0-mm-3D
215	glcm_ClusterProminence_log-sigma-2-0-mm-3D
216	glcm_ClusterShade_log-sigma-2-0-mm-3D
217	glcm_ClusterTendency_log-sigma-2-0-mm-3D
218	glcm_Contrast_log-sigma-2-0-mm-3D
219	glcm_Correlation_log-sigma-2-0-mm-3D
220	glcm_DifferenceAverage_log-sigma-2-0-mm-3D
221	glcm_DifferenceEntropy_log-sigma-2-0-mm-3D
222	glcm_DifferenceVariance_log-sigma-2-0-mm-3D
223	glcm_JointEnergy_log-sigma-2-0-mm-3D
224	glcm_JointEntropy_log-sigma-2-0-mm-3D
225	glcm_Imc1_log-sigma-2-0-mm-3D
226	glcm_Imc2_log-sigma-2-0-mm-3D
227	glcm_Idm_log-sigma-2-0-mm-3D
228	glcm_Idmn_log-sigma-2-0-mm-3D
229	glcm_Id_log-sigma-2-0-mm-3D
230	glcm_Idn_log-sigma-2-0-mm-3D
231	glcm_InverseVariance_log-sigma-2-0-mm-3D
232	glcm_MaximumProbability_log-sigma-2-0-mm-3D
233	glcm_SumEntropy_log-sigma-2-0-mm-3D
234	gldm_DependenceEntropy_log-sigma-2-0-mm-3D
235	gldm_DependenceNonUniformity_log-sigma-2-0-mm-3D
236	gldm_DependenceNonUniformityNormalized_log-sigma-2-0-mm-3D
237	gldm_DependenceVariance_log-sigma-2-0-mm-3D
238	gldm_GrayLevelNonUniformity_log-sigma-2-0-mm-3D
239	gldm_GrayLevelVariance_log-sigma-2-0-mm-3D
240	gldm_HighGrayLevelEmphasis_log-sigma-2-0-mm-3D
241	gldm_LargeDependenceEmphasis_log-sigma-2-0-mm-3D
242	gldm_LargeDependenceHighGrayLevelEmphasis_log-sigma-2-0-mm-3D
243	gldm_LargeDependenceLowGrayLevelEmphasis_log-sigma-2-0-mm-3D
244	gldm_LowGrayLevelEmphasis_log-sigma-2-0-mm-3D
245	gldm_SmallDependenceEmphasis_log-sigma-2-0-mm-3D
246	gldm_SmallDependenceHighGrayLevelEmphasis_log-sigma-2-0-mm-3D
247	gldm_SmallDependenceLowGrayLevelEmphasis_log-sigma-2-0-mm-3D
248	glrlm_GrayLevelNonUniformity_log-sigma-2-0-mm-3D
249	glrlm_GrayLevelNonUniformityNormalized_log-sigma-2-0-mm-3D
250	glrlm_GrayLevelVariance_log-sigma-2-0-mm-3D
251	glrlm_HighGrayLevelRunEmphasis_log-sigma-2-0-mm-3D
252	glrlm_LongRunEmphasis_log-sigma-2-0-mm-3D
253	glrlm_LongRunHighGrayLevelEmphasis_log-sigma-2-0-mm-3D
254	glrlm_LongRunLowGrayLevelEmphasis_log-sigma-2-0-mm-3D
255	glrlm_LowGrayLevelRunEmphasis_log-sigma-2-0-mm-3D
256	glrlm_RunEntropy_log-sigma-2-0-mm-3D
257	glrlm_RunLengthNonUniformity_log-sigma-2-0-mm-3D
258	glrlm_RunLengthNonUniformityNormalized_log-sigma-2-0-mm-3D
259	glrlm_RunPercentage_log-sigma-2-0-mm-3D
260	glrlm_RunVariance_log-sigma-2-0-mm-3D
261	glrlm_ShortRunEmphasis_log-sigma-2-0-mm-3D
262	glrlm_ShortRunHighGrayLevelEmphasis_log-sigma-2-0-mm-3D
263	glrlm_ShortRunLowGrayLevelEmphasis_log-sigma-2-0-mm-3D
264	glszm_GrayLevelNonUniformity_log-sigma-2-0-mm-3D
265	glszm_GrayLevelNonUniformityNormalized_log-sigma-2-0-mm-3D
266	glszm_GrayLevelVariance_log-sigma-2-0-mm-3D
267	glszm_HighGrayLevelZoneEmphasis_log-sigma-2-0-mm-3D
268	glszm_LargeAreaEmphasis_log-sigma-2-0-mm-3D
269	glszm_LargeAreaHighGrayLevelEmphasis_log-sigma-2-0-mm-3D
270	glszm_LargeAreaLowGrayLevelEmphasis_log-sigma-2-0-mm-3D
271	glszm_LowGrayLevelZoneEmphasis_log-sigma-2-0-mm-3D
272	glszm_SizeZoneNonUniformity_log-sigma-2-0-mm-3D
273	glszm_SizeZoneNonUniformityNormalized_log-sigma-2-0-mm-3D
274	glszm_SmallAreaEmphasis_log-sigma-2-0-mm-3D
275	glszm_SmallAreaHighGrayLevelEmphasis_log-sigma-2-0-mm-3D
276	glszm_SmallAreaLowGrayLevelEmphasis_log-sigma-2-0-mm-3D
277	glszm_ZoneEntropy_log-sigma-2-0-mm-3D
278	glszm_ZonePercentage_log-sigma-2-0-mm-3D
279	glszm_ZoneVariance_log-sigma-2-0-mm-3D
280	ngtdm_Busyness_log-sigma-2-0-mm-3D
281	ngtdm_Coarseness_log-sigma-2-0-mm-3D
282	ngtdm_Complexity_log-sigma-2-0-mm-3D
283	ngtdm_Contrast_log-sigma-2-0-mm-3D
284	ngtdm_Strength_log-sigma-2-0-mm-3D
285	firstorder_10Percentile_log-sigma-3-0-mm-3D
286	firstorder_90Percentile_log-sigma-3-0-mm-3D
287	firstorder_Energy_log-sigma-3-0-mm-3D
288	firstorder_Entropy_log-sigma-3-0-mm-3D
289	firstorder_InterquartileRange_log-sigma-3-0-mm-3D
290	firstorder_Kurtosis_log-sigma-3-0-mm-3D
291	firstorder_Maximum_log-sigma-3-0-mm-3D
292	firstorder_MeanAbsoluteDeviation_log-sigma-3-0-mm-3D
293	firstorder_Mean_log-sigma-3-0-mm-3D
294	firstorder_Median_log-sigma-3-0-mm-3D
295	firstorder_Minimum_log-sigma-3-0-mm-3D
296	firstorder_Range_log-sigma-3-0-mm-3D
297	firstorder_RobustMeanAbsoluteDeviation_log-sigma-3-0-mm-3D
298	firstorder_RootMeanSquared_log-sigma-3-0-mm-3D
299	firstorder_Skewness_log-sigma-3-0-mm-3D
300	firstorder_TotalEnergy_log-sigma-3-0-mm-3D
301	firstorder_Uniformity_log-sigma-3-0-mm-3D
302	firstorder_Variance_log-sigma-3-0-mm-3D
303	glcm_Autocorrelation_log-sigma-3-0-mm-3D
304	glcm_JointAverage_log-sigma-3-0-mm-3D
305	glcm_ClusterProminence_log-sigma-3-0-mm-3D
306	glcm_ClusterShade_log-sigma-3-0-mm-3D
307	glcm_ClusterTendency_log-sigma-3-0-mm-3D
308	glcm_Contrast_log-sigma-3-0-mm-3D
309	glcm_Correlation_log-sigma-3-0-mm-3D
310	glcm_DifferenceAverage_log-sigma-3-0-mm-3D
311	glcm_DifferenceEntropy_log-sigma-3-0-mm-3D
312	glcm_DifferenceVariance_log-sigma-3-0-mm-3D
313	glcm_JointEnergy_log-sigma-3-0-mm-3D
314	glcm_JointEntropy_log-sigma-3-0-mm-3D
315	glcm_Imc1_log-sigma-3-0-mm-3D
316	glcm_Imc2_log-sigma-3-0-mm-3D
317	glcm_Idm_log-sigma-3-0-mm-3D
318	glcm_Idmn_log-sigma-3-0-mm-3D
319	glcm_Id_log-sigma-3-0-mm-3D
320	glcm_Idn_log-sigma-3-0-mm-3D
321	glcm_InverseVariance_log-sigma-3-0-mm-3D
322	glcm_MaximumProbability_log-sigma-3-0-mm-3D
323	glcm_SumEntropy_log-sigma-3-0-mm-3D
324	gldm_DependenceEntropy_log-sigma-3-0-mm-3D
325	gldm_DependenceNonUniformity_log-sigma-3-0-mm-3D
326	gldm_DependenceNonUniformityNormalized_log-sigma-3-0-mm-3D
327	gldm_DependenceVariance_log-sigma-3-0-mm-3D
328	gldm_GrayLevelNonUniformity_log-sigma-3-0-mm-3D
329	gldm_GrayLevelVariance_log-sigma-3-0-mm-3D
330	gldm_HighGrayLevelEmphasis_log-sigma-3-0-mm-3D
331	gldm_LargeDependenceEmphasis_log-sigma-3-0-mm-3D
332	gldm_LargeDependenceHighGrayLevelEmphasis_log-sigma-3-0-mm-3D
333	gldm_LargeDependenceLowGrayLevelEmphasis_log-sigma-3-0-mm-3D
334	gldm_LowGrayLevelEmphasis_log-sigma-3-0-mm-3D
335	gldm_SmallDependenceEmphasis_log-sigma-3-0-mm-3D
336	gldm_SmallDependenceHighGrayLevelEmphasis_log-sigma-3-0-mm-3D
337	gldm_SmallDependenceLowGrayLevelEmphasis_log-sigma-3-0-mm-3D
338	glrlm_GrayLevelNonUniformity_log-sigma-3-0-mm-3D
339	glrlm_GrayLevelNonUniformityNormalized_log-sigma-3-0-mm-3D
340	glrlm_GrayLevelVariance_log-sigma-3-0-mm-3D
341	glrlm_HighGrayLevelRunEmphasis_log-sigma-3-0-mm-3D
342	glrlm_LongRunEmphasis_log-sigma-3-0-mm-3D
343	glrlm_LongRunHighGrayLevelEmphasis_log-sigma-3-0-mm-3D
344	glrlm_LongRunLowGrayLevelEmphasis_log-sigma-3-0-mm-3D
345	glrlm_LowGrayLevelRunEmphasis_log-sigma-3-0-mm-3D
346	glrlm_RunEntropy_log-sigma-3-0-mm-3D
347	glrlm_RunLengthNonUniformity_log-sigma-3-0-mm-3D
348	glrlm_RunLengthNonUniformityNormalized_log-sigma-3-0-mm-3D
349	glrlm_RunPercentage_log-sigma-3-0-mm-3D
350	glrlm_RunVariance_log-sigma-3-0-mm-3D
351	glrlm_ShortRunEmphasis_log-sigma-3-0-mm-3D
352	glrlm_ShortRunHighGrayLevelEmphasis_log-sigma-3-0-mm-3D
353	glrlm_ShortRunLowGrayLevelEmphasis_log-sigma-3-0-mm-3D
354	glszm_GrayLevelNonUniformity_log-sigma-3-0-mm-3D
355	glszm_GrayLevelNonUniformityNormalized_log-sigma-3-0-mm-3D
356	glszm_GrayLevelVariance_log-sigma-3-0-mm-3D
357	glszm_HighGrayLevelZoneEmphasis_log-sigma-3-0-mm-3D
358	glszm_LargeAreaEmphasis_log-sigma-3-0-mm-3D
359	glszm_LargeAreaHighGrayLevelEmphasis_log-sigma-3-0-mm-3D
360	glszm_LargeAreaLowGrayLevelEmphasis_log-sigma-3-0-mm-3D
361	glszm_LowGrayLevelZoneEmphasis_log-sigma-3-0-mm-3D
362	glszm_SizeZoneNonUniformity_log-sigma-3-0-mm-3D
363	glszm_SizeZoneNonUniformityNormalized_log-sigma-3-0-mm-3D
364	glszm_SmallAreaEmphasis_log-sigma-3-0-mm-3D
365	glszm_SmallAreaHighGrayLevelEmphasis_log-sigma-3-0-mm-3D
366	glszm_SmallAreaLowGrayLevelEmphasis_log-sigma-3-0-mm-3D
367	glszm_ZoneEntropy_log-sigma-3-0-mm-3D
368	glszm_ZonePercentage_log-sigma-3-0-mm-3D
369	glszm_ZoneVariance_log-sigma-3-0-mm-3D
370	ngtdm_Busyness_log-sigma-3-0-mm-3D
371	ngtdm_Coarseness_log-sigma-3-0-mm-3D
372	ngtdm_Complexity_log-sigma-3-0-mm-3D
373	ngtdm_Contrast_log-sigma-3-0-mm-3D
374	ngtdm_Strength_log-sigma-3-0-mm-3D
375	firstorder_10Percentile_wavelet-LLH
376	firstorder_90Percentile_wavelet-LLH
377	firstorder_Energy_wavelet-LLH
378	firstorder_Entropy_wavelet-LLH
379	firstorder_InterquartileRange_wavelet-LLH
380	firstorder_Kurtosis_wavelet-LLH
381	firstorder_Maximum_wavelet-LLH
382	firstorder_MeanAbsoluteDeviation_wavelet-LLH
383	firstorder_Mean_wavelet-LLH
384	firstorder_Median_wavelet-LLH
385	firstorder_Minimum_wavelet-LLH
386	firstorder_Range_wavelet-LLH
387	firstorder_RobustMeanAbsoluteDeviation_wavelet-LLH
388	firstorder_RootMeanSquared_wavelet-LLH
389	firstorder_Skewness_wavelet-LLH
390	firstorder_TotalEnergy_wavelet-LLH
391	firstorder_Uniformity_wavelet-LLH
392	firstorder_Variance_wavelet-LLH
393	glcm_Autocorrelation_wavelet-LLH
394	glcm_JointAverage_wavelet-LLH
395	glcm_ClusterProminence_wavelet-LLH
396	glcm_ClusterShade_wavelet-LLH
397	glcm_ClusterTendency_wavelet-LLH
398	glcm_Contrast_wavelet-LLH
399	glcm_Correlation_wavelet-LLH
400	glcm_DifferenceAverage_wavelet-LLH
401	glcm_DifferenceEntropy_wavelet-LLH
402	glcm_DifferenceVariance_wavelet-LLH
403	glcm_JointEnergy_wavelet-LLH
404	glcm_JointEntropy_wavelet-LLH
405	glcm_Imc1_wavelet-LLH
406	glcm_Imc2_wavelet-LLH
407	glcm_Idm_wavelet-LLH
408	glcm_Idmn_wavelet-LLH
409	glcm_Id_wavelet-LLH
410	glcm_Idn_wavelet-LLH
411	glcm_InverseVariance_wavelet-LLH
412	glcm_MaximumProbability_wavelet-LLH
413	glcm_SumEntropy_wavelet-LLH
414	gldm_DependenceEntropy_wavelet-LLH
415	gldm_DependenceNonUniformity_wavelet-LLH
416	gldm_DependenceNonUniformityNormalized_wavelet-LLH
417	gldm_DependenceVariance_wavelet-LLH
418	gldm_GrayLevelNonUniformity_wavelet-LLH
419	gldm_GrayLevelVariance_wavelet-LLH
420	gldm_HighGrayLevelEmphasis_wavelet-LLH
421	gldm_LargeDependenceEmphasis_wavelet-LLH
422	gldm_LargeDependenceHighGrayLevelEmphasis_wavelet-LLH
423	gldm_LargeDependenceLowGrayLevelEmphasis_wavelet-LLH
424	gldm_LowGrayLevelEmphasis_wavelet-LLH
425	gldm_SmallDependenceEmphasis_wavelet-LLH
426	gldm_SmallDependenceHighGrayLevelEmphasis_wavelet-LLH
427	gldm_SmallDependenceLowGrayLevelEmphasis_wavelet-LLH
428	glrlm_GrayLevelNonUniformity_wavelet-LLH
429	glrlm_GrayLevelNonUniformityNormalized_wavelet-LLH
430	glrlm_GrayLevelVariance_wavelet-LLH
431	glrlm_HighGrayLevelRunEmphasis_wavelet-LLH
432	glrlm_LongRunEmphasis_wavelet-LLH
433	glrlm_LongRunHighGrayLevelEmphasis_wavelet-LLH
434	glrlm_LongRunLowGrayLevelEmphasis_wavelet-LLH
435	glrlm_LowGrayLevelRunEmphasis_wavelet-LLH
436	glrlm_RunEntropy_wavelet-LLH
437	glrlm_RunLengthNonUniformity_wavelet-LLH
438	glrlm_RunLengthNonUniformityNormalized_wavelet-LLH
439	glrlm_RunPercentage_wavelet-LLH
440	glrlm_RunVariance_wavelet-LLH
441	glrlm_ShortRunEmphasis_wavelet-LLH
442	glrlm_ShortRunHighGrayLevelEmphasis_wavelet-LLH
443	glrlm_ShortRunLowGrayLevelEmphasis_wavelet-LLH
444	glszm_GrayLevelNonUniformity_wavelet-LLH
445	glszm_GrayLevelNonUniformityNormalized_wavelet-LLH
446	glszm_GrayLevelVariance_wavelet-LLH
447	glszm_HighGrayLevelZoneEmphasis_wavelet-LLH
448	glszm_LargeAreaEmphasis_wavelet-LLH
449	glszm_LargeAreaHighGrayLevelEmphasis_wavelet-LLH
450	glszm_LargeAreaLowGrayLevelEmphasis_wavelet-LLH
451	glszm_LowGrayLevelZoneEmphasis_wavelet-LLH
452	glszm_SizeZoneNonUniformity_wavelet-LLH
453	glszm_SizeZoneNonUniformityNormalized_wavelet-LLH
454	glszm_SmallAreaEmphasis_wavelet-LLH
455	glszm_SmallAreaHighGrayLevelEmphasis_wavelet-LLH
456	glszm_SmallAreaLowGrayLevelEmphasis_wavelet-LLH
457	glszm_ZoneEntropy_wavelet-LLH
458	glszm_ZonePercentage_wavelet-LLH
459	glszm_ZoneVariance_wavelet-LLH
460	ngtdm_Busyness_wavelet-LLH
461	ngtdm_Coarseness_wavelet-LLH
462	ngtdm_Complexity_wavelet-LLH
463	ngtdm_Contrast_wavelet-LLH
464	ngtdm_Strength_wavelet-LLH
465	firstorder_10Percentile_wavelet-LHL
466	firstorder_90Percentile_wavelet-LHL
467	firstorder_Energy_wavelet-LHL
468	firstorder_Entropy_wavelet-LHL
469	firstorder_InterquartileRange_wavelet-LHL
470	firstorder_Kurtosis_wavelet-LHL
471	firstorder_Maximum_wavelet-LHL
472	firstorder_MeanAbsoluteDeviation_wavelet-LHL
473	firstorder_Mean_wavelet-LHL
474	firstorder_Median_wavelet-LHL
475	firstorder_Minimum_wavelet-LHL
476	firstorder_Range_wavelet-LHL
477	firstorder_RobustMeanAbsoluteDeviation_wavelet-LHL
478	firstorder_RootMeanSquared_wavelet-LHL
479	firstorder_Skewness_wavelet-LHL
480	firstorder_TotalEnergy_wavelet-LHL
481	firstorder_Uniformity_wavelet-LHL
482	firstorder_Variance_wavelet-LHL
483	glcm_Autocorrelation_wavelet-LHL
484	glcm_JointAverage_wavelet-LHL
485	glcm_ClusterProminence_wavelet-LHL
486	glcm_ClusterShade_wavelet-LHL
487	glcm_ClusterTendency_wavelet-LHL
488	glcm_Contrast_wavelet-LHL
489	glcm_Correlation_wavelet-LHL
490	glcm_DifferenceAverage_wavelet-LHL
491	glcm_DifferenceEntropy_wavelet-LHL
492	glcm_DifferenceVariance_wavelet-LHL
493	glcm_JointEnergy_wavelet-LHL
494	glcm_JointEntropy_wavelet-LHL
495	glcm_Imc1_wavelet-LHL
496	glcm_Imc2_wavelet-LHL
497	glcm_Idm_wavelet-LHL
498	glcm_Idmn_wavelet-LHL
499	glcm_Id_wavelet-LHL
500	glcm_Idn_wavelet-LHL
501	glcm_InverseVariance_wavelet-LHL
502	glcm_MaximumProbability_wavelet-LHL
503	glcm_SumEntropy_wavelet-LHL
504	gldm_DependenceEntropy_wavelet-LHL
505	gldm_DependenceNonUniformity_wavelet-LHL
506	gldm_DependenceNonUniformityNormalized_wavelet-LHL
507	gldm_DependenceVariance_wavelet-LHL
508	gldm_GrayLevelNonUniformity_wavelet-LHL
509	gldm_GrayLevelVariance_wavelet-LHL
510	gldm_HighGrayLevelEmphasis_wavelet-LHL
511	gldm_LargeDependenceEmphasis_wavelet-LHL
512	gldm_LargeDependenceHighGrayLevelEmphasis_wavelet-LHL
513	gldm_LargeDependenceLowGrayLevelEmphasis_wavelet-LHL
514	gldm_LowGrayLevelEmphasis_wavelet-LHL
515	gldm_SmallDependenceEmphasis_wavelet-LHL
516	gldm_SmallDependenceHighGrayLevelEmphasis_wavelet-LHL
517	gldm_SmallDependenceLowGrayLevelEmphasis_wavelet-LHL
518	glrlm_GrayLevelNonUniformity_wavelet-LHL
519	glrlm_GrayLevelNonUniformityNormalized_wavelet-LHL
520	glrlm_GrayLevelVariance_wavelet-LHL
521	glrlm_HighGrayLevelRunEmphasis_wavelet-LHL
522	glrlm_LongRunEmphasis_wavelet-LHL
523	glrlm_LongRunHighGrayLevelEmphasis_wavelet-LHL
524	glrlm_LongRunLowGrayLevelEmphasis_wavelet-LHL
525	glrlm_LowGrayLevelRunEmphasis_wavelet-LHL
526	glrlm_RunEntropy_wavelet-LHL
527	glrlm_RunLengthNonUniformity_wavelet-LHL
528	glrlm_RunLengthNonUniformityNormalized_wavelet-LHL
529	glrlm_RunPercentage_wavelet-LHL
530	glrlm_RunVariance_wavelet-LHL
531	glrlm_ShortRunEmphasis_wavelet-LHL
532	glrlm_ShortRunHighGrayLevelEmphasis_wavelet-LHL
533	glrlm_ShortRunLowGrayLevelEmphasis_wavelet-LHL
534	glszm_GrayLevelNonUniformity_wavelet-LHL
535	glszm_GrayLevelNonUniformityNormalized_wavelet-LHL
536	glszm_GrayLevelVariance_wavelet-LHL
537	glszm_HighGrayLevelZoneEmphasis_wavelet-LHL
538	glszm_LargeAreaEmphasis_wavelet-LHL
539	glszm_LargeAreaHighGrayLevelEmphasis_wavelet-LHL
540	glszm_LargeAreaLowGrayLevelEmphasis_wavelet-LHL
541	glszm_LowGrayLevelZoneEmphasis_wavelet-LHL
542	glszm_SizeZoneNonUniformity_wavelet-LHL
543	glszm_SizeZoneNonUniformityNormalized_wavelet-LHL
544	glszm_SmallAreaEmphasis_wavelet-LHL
545	glszm_SmallAreaHighGrayLevelEmphasis_wavelet-LHL
546	glszm_SmallAreaLowGrayLevelEmphasis_wavelet-LHL
547	glszm_ZoneEntropy_wavelet-LHL
548	glszm_ZonePercentage_wavelet-LHL
549	glszm_ZoneVariance_wavelet-LHL
550	ngtdm_Busyness_wavelet-LHL
551	ngtdm_Coarseness_wavelet-LHL
552	ngtdm_Complexity_wavelet-LHL
553	ngtdm_Contrast_wavelet-LHL
554	ngtdm_Strength_wavelet-LHL
555	firstorder_10Percentile_wavelet-LHH
556	firstorder_90Percentile_wavelet-LHH
557	firstorder_Energy_wavelet-LHH
558	firstorder_Entropy_wavelet-LHH
559	firstorder_InterquartileRange_wavelet-LHH
560	firstorder_Kurtosis_wavelet-LHH
561	firstorder_Maximum_wavelet-LHH
562	firstorder_MeanAbsoluteDeviation_wavelet-LHH
563	firstorder_Mean_wavelet-LHH
564	firstorder_Median_wavelet-LHH
565	firstorder_Minimum_wavelet-LHH
566	firstorder_Range_wavelet-LHH
567	firstorder_RobustMeanAbsoluteDeviation_wavelet-LHH
568	firstorder_RootMeanSquared_wavelet-LHH
569	firstorder_Skewness_wavelet-LHH
570	firstorder_TotalEnergy_wavelet-LHH
571	firstorder_Uniformity_wavelet-LHH
572	firstorder_Variance_wavelet-LHH
573	glcm_Autocorrelation_wavelet-LHH
574	glcm_JointAverage_wavelet-LHH
575	glcm_ClusterProminence_wavelet-LHH
576	glcm_ClusterShade_wavelet-LHH
577	glcm_ClusterTendency_wavelet-LHH
578	glcm_Contrast_wavelet-LHH
579	glcm_Correlation_wavelet-LHH
580	glcm_DifferenceAverage_wavelet-LHH
581	glcm_DifferenceEntropy_wavelet-LHH
582	glcm_DifferenceVariance_wavelet-LHH
583	glcm_JointEnergy_wavelet-LHH
584	glcm_JointEntropy_wavelet-LHH
585	glcm_Imc1_wavelet-LHH
586	glcm_Imc2_wavelet-LHH
587	glcm_Idm_wavelet-LHH
588	glcm_Idmn_wavelet-LHH
589	glcm_Id_wavelet-LHH
590	glcm_Idn_wavelet-LHH
591	glcm_InverseVariance_wavelet-LHH
592	glcm_MaximumProbability_wavelet-LHH
593	glcm_SumEntropy_wavelet-LHH
594	gldm_DependenceEntropy_wavelet-LHH
595	gldm_DependenceNonUniformity_wavelet-LHH
596	gldm_DependenceNonUniformityNormalized_wavelet-LHH
597	gldm_DependenceVariance_wavelet-LHH
598	gldm_GrayLevelNonUniformity_wavelet-LHH
599	gldm_GrayLevelVariance_wavelet-LHH
600	gldm_HighGrayLevelEmphasis_wavelet-LHH
601	gldm_LargeDependenceEmphasis_wavelet-LHH
602	gldm_LargeDependenceHighGrayLevelEmphasis_wavelet-LHH
603	gldm_LargeDependenceLowGrayLevelEmphasis_wavelet-LHH
604	gldm_LowGrayLevelEmphasis_wavelet-LHH
605	gldm_SmallDependenceEmphasis_wavelet-LHH
606	gldm_SmallDependenceHighGrayLevelEmphasis_wavelet-LHH
607	gldm_SmallDependenceLowGrayLevelEmphasis_wavelet-LHH
608	glrlm_GrayLevelNonUniformity_wavelet-LHH
609	glrlm_GrayLevelNonUniformityNormalized_wavelet-LHH
610	glrlm_GrayLevelVariance_wavelet-LHH
611	glrlm_HighGrayLevelRunEmphasis_wavelet-LHH
612	glrlm_LongRunEmphasis_wavelet-LHH
613	glrlm_LongRunHighGrayLevelEmphasis_wavelet-LHH
614	glrlm_LongRunLowGrayLevelEmphasis_wavelet-LHH
615	glrlm_LowGrayLevelRunEmphasis_wavelet-LHH
616	glrlm_RunEntropy_wavelet-LHH
617	glrlm_RunLengthNonUniformity_wavelet-LHH
618	glrlm_RunLengthNonUniformityNormalized_wavelet-LHH
619	glrlm_RunPercentage_wavelet-LHH
620	glrlm_RunVariance_wavelet-LHH
621	glrlm_ShortRunEmphasis_wavelet-LHH
622	glrlm_ShortRunHighGrayLevelEmphasis_wavelet-LHH
623	glrlm_ShortRunLowGrayLevelEmphasis_wavelet-LHH
624	glszm_GrayLevelNonUniformity_wavelet-LHH
625	glszm_GrayLevelNonUniformityNormalized_wavelet-LHH
626	glszm_GrayLevelVariance_wavelet-LHH
627	glszm_HighGrayLevelZoneEmphasis_wavelet-LHH
628	glszm_LargeAreaEmphasis_wavelet-LHH
629	glszm_LargeAreaHighGrayLevelEmphasis_wavelet-LHH
630	glszm_LargeAreaLowGrayLevelEmphasis_wavelet-LHH
631	glszm_LowGrayLevelZoneEmphasis_wavelet-LHH
632	glszm_SizeZoneNonUniformity_wavelet-LHH
633	glszm_SizeZoneNonUniformityNormalized_wavelet-LHH
634	glszm_SmallAreaEmphasis_wavelet-LHH
635	glszm_SmallAreaHighGrayLevelEmphasis_wavelet-LHH
636	glszm_SmallAreaLowGrayLevelEmphasis_wavelet-LHH
637	glszm_ZoneEntropy_wavelet-LHH
638	glszm_ZonePercentage_wavelet-LHH
639	glszm_ZoneVariance_wavelet-LHH
640	ngtdm_Busyness_wavelet-LHH
641	ngtdm_Coarseness_wavelet-LHH
642	ngtdm_Complexity_wavelet-LHH
643	ngtdm_Contrast_wavelet-LHH
644	ngtdm_Strength_wavelet-LHH
645	firstorder_10Percentile_wavelet-HLL
646	firstorder_90Percentile_wavelet-HLL
647	firstorder_Energy_wavelet-HLL
648	firstorder_Entropy_wavelet-HLL
649	firstorder_InterquartileRange_wavelet-HLL
650	firstorder_Kurtosis_wavelet-HLL
651	firstorder_Maximum_wavelet-HLL
652	firstorder_MeanAbsoluteDeviation_wavelet-HLL
653	firstorder_Mean_wavelet-HLL
654	firstorder_Median_wavelet-HLL
655	firstorder_Minimum_wavelet-HLL
656	firstorder_Range_wavelet-HLL
657	firstorder_RobustMeanAbsoluteDeviation_wavelet-HLL
658	firstorder_RootMeanSquared_wavelet-HLL
659	firstorder_Skewness_wavelet-HLL
660	firstorder_TotalEnergy_wavelet-HLL
661	firstorder_Uniformity_wavelet-HLL
662	firstorder_Variance_wavelet-HLL
663	glcm_Autocorrelation_wavelet-HLL
664	glcm_JointAverage_wavelet-HLL
665	glcm_ClusterProminence_wavelet-HLL
666	glcm_ClusterShade_wavelet-HLL
667	glcm_ClusterTendency_wavelet-HLL
668	glcm_Contrast_wavelet-HLL
669	glcm_Correlation_wavelet-HLL
670	glcm_DifferenceAverage_wavelet-HLL
671	glcm_DifferenceEntropy_wavelet-HLL
672	glcm_DifferenceVariance_wavelet-HLL
673	glcm_JointEnergy_wavelet-HLL
674	glcm_JointEntropy_wavelet-HLL
675	glcm_Imc1_wavelet-HLL
676	glcm_Imc2_wavelet-HLL
677	glcm_Idm_wavelet-HLL
678	glcm_Idmn_wavelet-HLL
679	glcm_Id_wavelet-HLL
680	glcm_Idn_wavelet-HLL
681	glcm_InverseVariance_wavelet-HLL
682	glcm_MaximumProbability_wavelet-HLL
683	glcm_SumEntropy_wavelet-HLL
684	gldm_DependenceEntropy_wavelet-HLL
685	gldm_DependenceNonUniformity_wavelet-HLL
686	gldm_DependenceNonUniformityNormalized_wavelet-HLL
687	gldm_DependenceVariance_wavelet-HLL
688	gldm_GrayLevelNonUniformity_wavelet-HLL
689	gldm_GrayLevelVariance_wavelet-HLL
690	gldm_HighGrayLevelEmphasis_wavelet-HLL
691	gldm_LargeDependenceEmphasis_wavelet-HLL
692	gldm_LargeDependenceHighGrayLevelEmphasis_wavelet-HLL
693	gldm_LargeDependenceLowGrayLevelEmphasis_wavelet-HLL
694	gldm_LowGrayLevelEmphasis_wavelet-HLL
695	gldm_SmallDependenceEmphasis_wavelet-HLL
696	gldm_SmallDependenceHighGrayLevelEmphasis_wavelet-HLL
697	gldm_SmallDependenceLowGrayLevelEmphasis_wavelet-HLL
698	glrlm_GrayLevelNonUniformity_wavelet-HLL
699	glrlm_GrayLevelNonUniformityNormalized_wavelet-HLL
700	glrlm_GrayLevelVariance_wavelet-HLL
701	glrlm_HighGrayLevelRunEmphasis_wavelet-HLL
702	glrlm_LongRunEmphasis_wavelet-HLL
703	glrlm_LongRunHighGrayLevelEmphasis_wavelet-HLL
704	glrlm_LongRunLowGrayLevelEmphasis_wavelet-HLL
705	glrlm_LowGrayLevelRunEmphasis_wavelet-HLL
706	glrlm_RunEntropy_wavelet-HLL
707	glrlm_RunLengthNonUniformity_wavelet-HLL
708	glrlm_RunLengthNonUniformityNormalized_wavelet-HLL
709	glrlm_RunPercentage_wavelet-HLL
710	glrlm_RunVariance_wavelet-HLL
711	glrlm_ShortRunEmphasis_wavelet-HLL
712	glrlm_ShortRunHighGrayLevelEmphasis_wavelet-HLL
713	glrlm_ShortRunLowGrayLevelEmphasis_wavelet-HLL
714	glszm_GrayLevelNonUniformity_wavelet-HLL
715	glszm_GrayLevelNonUniformityNormalized_wavelet-HLL
716	glszm_GrayLevelVariance_wavelet-HLL
717	glszm_HighGrayLevelZoneEmphasis_wavelet-HLL
718	glszm_LargeAreaEmphasis_wavelet-HLL
719	glszm_LargeAreaHighGrayLevelEmphasis_wavelet-HLL
720	glszm_LargeAreaLowGrayLevelEmphasis_wavelet-HLL
721	glszm_LowGrayLevelZoneEmphasis_wavelet-HLL
722	glszm_SizeZoneNonUniformity_wavelet-HLL
723	glszm_SizeZoneNonUniformityNormalized_wavelet-HLL
724	glszm_SmallAreaEmphasis_wavelet-HLL
725	glszm_SmallAreaHighGrayLevelEmphasis_wavelet-HLL
726	glszm_SmallAreaLowGrayLevelEmphasis_wavelet-HLL
727	glszm_ZoneEntropy_wavelet-HLL
728	glszm_ZonePercentage_wavelet-HLL
729	glszm_ZoneVariance_wavelet-HLL
730	ngtdm_Busyness_wavelet-HLL
731	ngtdm_Coarseness_wavelet-HLL
732	ngtdm_Complexity_wavelet-HLL
733	ngtdm_Contrast_wavelet-HLL
734	ngtdm_Strength_wavelet-HLL
735	firstorder_10Percentile_wavelet-HLH
736	firstorder_90Percentile_wavelet-HLH
737	firstorder_Energy_wavelet-HLH
738	firstorder_Entropy_wavelet-HLH
739	firstorder_InterquartileRange_wavelet-HLH
740	firstorder_Kurtosis_wavelet-HLH
741	firstorder_Maximum_wavelet-HLH
742	firstorder_MeanAbsoluteDeviation_wavelet-HLH
743	firstorder_Mean_wavelet-HLH
744	firstorder_Median_wavelet-HLH
745	firstorder_Minimum_wavelet-HLH
746	firstorder_Range_wavelet-HLH
747	firstorder_RobustMeanAbsoluteDeviation_wavelet-HLH
748	firstorder_RootMeanSquared_wavelet-HLH
749	firstorder_Skewness_wavelet-HLH
750	firstorder_TotalEnergy_wavelet-HLH
751	firstorder_Uniformity_wavelet-HLH
752	firstorder_Variance_wavelet-HLH
753	glcm_Autocorrelation_wavelet-HLH
754	glcm_JointAverage_wavelet-HLH
755	glcm_ClusterProminence_wavelet-HLH
756	glcm_ClusterShade_wavelet-HLH
757	glcm_ClusterTendency_wavelet-HLH
758	glcm_Contrast_wavelet-HLH
759	glcm_Correlation_wavelet-HLH
760	glcm_DifferenceAverage_wavelet-HLH
761	glcm_DifferenceEntropy_wavelet-HLH
762	glcm_DifferenceVariance_wavelet-HLH
763	glcm_JointEnergy_wavelet-HLH
764	glcm_JointEntropy_wavelet-HLH
765	glcm_Imc1_wavelet-HLH
766	glcm_Imc2_wavelet-HLH
767	glcm_Idm_wavelet-HLH
768	glcm_Idmn_wavelet-HLH
769	glcm_Id_wavelet-HLH
770	glcm_Idn_wavelet-HLH
771	glcm_InverseVariance_wavelet-HLH
772	glcm_MaximumProbability_wavelet-HLH
773	glcm_SumEntropy_wavelet-HLH
774	gldm_DependenceEntropy_wavelet-HLH
775	gldm_DependenceNonUniformity_wavelet-HLH
776	gldm_DependenceNonUniformityNormalized_wavelet-HLH
777	gldm_DependenceVariance_wavelet-HLH
778	gldm_GrayLevelNonUniformity_wavelet-HLH
779	gldm_GrayLevelVariance_wavelet-HLH
780	gldm_HighGrayLevelEmphasis_wavelet-HLH
781	gldm_LargeDependenceEmphasis_wavelet-HLH
782	gldm_LargeDependenceHighGrayLevelEmphasis_wavelet-HLH
783	gldm_LargeDependenceLowGrayLevelEmphasis_wavelet-HLH
784	gldm_LowGrayLevelEmphasis_wavelet-HLH
785	gldm_SmallDependenceEmphasis_wavelet-HLH
786	gldm_SmallDependenceHighGrayLevelEmphasis_wavelet-HLH
787	gldm_SmallDependenceLowGrayLevelEmphasis_wavelet-HLH
788	glrlm_GrayLevelNonUniformity_wavelet-HLH
789	glrlm_GrayLevelNonUniformityNormalized_wavelet-HLH
790	glrlm_GrayLevelVariance_wavelet-HLH
791	glrlm_HighGrayLevelRunEmphasis_wavelet-HLH
792	glrlm_LongRunEmphasis_wavelet-HLH
793	glrlm_LongRunHighGrayLevelEmphasis_wavelet-HLH
794	glrlm_LongRunLowGrayLevelEmphasis_wavelet-HLH
795	glrlm_LowGrayLevelRunEmphasis_wavelet-HLH
796	glrlm_RunEntropy_wavelet-HLH
797	glrlm_RunLengthNonUniformity_wavelet-HLH
798	glrlm_RunLengthNonUniformityNormalized_wavelet-HLH
799	glrlm_RunPercentage_wavelet-HLH
800	glrlm_RunVariance_wavelet-HLH
801	glrlm_ShortRunEmphasis_wavelet-HLH
802	glrlm_ShortRunHighGrayLevelEmphasis_wavelet-HLH
803	glrlm_ShortRunLowGrayLevelEmphasis_wavelet-HLH
804	glszm_GrayLevelNonUniformity_wavelet-HLH
805	glszm_GrayLevelNonUniformityNormalized_wavelet-HLH
806	glszm_GrayLevelVariance_wavelet-HLH
807	glszm_HighGrayLevelZoneEmphasis_wavelet-HLH
808	glszm_LargeAreaEmphasis_wavelet-HLH
809	glszm_LargeAreaHighGrayLevelEmphasis_wavelet-HLH
810	glszm_LargeAreaLowGrayLevelEmphasis_wavelet-HLH
811	glszm_LowGrayLevelZoneEmphasis_wavelet-HLH
812	glszm_SizeZoneNonUniformity_wavelet-HLH
813	glszm_SizeZoneNonUniformityNormalized_wavelet-HLH
814	glszm_SmallAreaEmphasis_wavelet-HLH
815	glszm_SmallAreaHighGrayLevelEmphasis_wavelet-HLH
816	glszm_SmallAreaLowGrayLevelEmphasis_wavelet-HLH
817	glszm_ZoneEntropy_wavelet-HLH
818	glszm_ZonePercentage_wavelet-HLH
819	glszm_ZoneVariance_wavelet-HLH
820	ngtdm_Busyness_wavelet-HLH
821	ngtdm_Coarseness_wavelet-HLH
822	ngtdm_Complexity_wavelet-HLH
823	ngtdm_Contrast_wavelet-HLH
824	ngtdm_Strength_wavelet-HLH
825	firstorder_10Percentile_wavelet-HHL
826	firstorder_90Percentile_wavelet-HHL
827	firstorder_Energy_wavelet-HHL
828	firstorder_Entropy_wavelet-HHL
829	firstorder_InterquartileRange_wavelet-HHL
830	firstorder_Kurtosis_wavelet-HHL
831	firstorder_Maximum_wavelet-HHL
832	firstorder_MeanAbsoluteDeviation_wavelet-HHL
833	firstorder_Mean_wavelet-HHL
834	firstorder_Median_wavelet-HHL
835	firstorder_Minimum_wavelet-HHL
836	firstorder_Range_wavelet-HHL
837	firstorder_RobustMeanAbsoluteDeviation_wavelet-HHL
838	firstorder_RootMeanSquared_wavelet-HHL
839	firstorder_Skewness_wavelet-HHL
840	firstorder_TotalEnergy_wavelet-HHL
841	firstorder_Uniformity_wavelet-HHL
842	firstorder_Variance_wavelet-HHL
843	glcm_Autocorrelation_wavelet-HHL
844	glcm_JointAverage_wavelet-HHL
845	glcm_ClusterProminence_wavelet-HHL
846	glcm_ClusterShade_wavelet-HHL
847	glcm_ClusterTendency_wavelet-HHL
848	glcm_Contrast_wavelet-HHL
849	glcm_Correlation_wavelet-HHL
850	glcm_DifferenceAverage_wavelet-HHL
851	glcm_DifferenceEntropy_wavelet-HHL
852	glcm_DifferenceVariance_wavelet-HHL
853	glcm_JointEnergy_wavelet-HHL
854	glcm_JointEntropy_wavelet-HHL
855	glcm_Imc1_wavelet-HHL
856	glcm_Imc2_wavelet-HHL
857	glcm_Idm_wavelet-HHL
858	glcm_Idmn_wavelet-HHL
859	glcm_Id_wavelet-HHL
860	glcm_Idn_wavelet-HHL
861	glcm_InverseVariance_wavelet-HHL
862	glcm_MaximumProbability_wavelet-HHL
863	glcm_SumEntropy_wavelet-HHL
864	gldm_DependenceEntropy_wavelet-HHL
865	gldm_DependenceNonUniformity_wavelet-HHL
866	gldm_DependenceNonUniformityNormalized_wavelet-HHL
867	gldm_DependenceVariance_wavelet-HHL
868	gldm_GrayLevelNonUniformity_wavelet-HHL
869	gldm_GrayLevelVariance_wavelet-HHL
870	gldm_HighGrayLevelEmphasis_wavelet-HHL
871	gldm_LargeDependenceEmphasis_wavelet-HHL
872	gldm_LargeDependenceHighGrayLevelEmphasis_wavelet-HHL
873	gldm_LargeDependenceLowGrayLevelEmphasis_wavelet-HHL
874	gldm_LowGrayLevelEmphasis_wavelet-HHL
875	gldm_SmallDependenceEmphasis_wavelet-HHL
876	gldm_SmallDependenceHighGrayLevelEmphasis_wavelet-HHL
877	gldm_SmallDependenceLowGrayLevelEmphasis_wavelet-HHL
878	glrlm_GrayLevelNonUniformity_wavelet-HHL
879	glrlm_GrayLevelNonUniformityNormalized_wavelet-HHL
880	glrlm_GrayLevelVariance_wavelet-HHL
881	glrlm_HighGrayLevelRunEmphasis_wavelet-HHL
882	glrlm_LongRunEmphasis_wavelet-HHL
883	glrlm_LongRunHighGrayLevelEmphasis_wavelet-HHL
884	glrlm_LongRunLowGrayLevelEmphasis_wavelet-HHL
885	glrlm_LowGrayLevelRunEmphasis_wavelet-HHL
886	glrlm_RunEntropy_wavelet-HHL
887	glrlm_RunLengthNonUniformity_wavelet-HHL
888	glrlm_RunLengthNonUniformityNormalized_wavelet-HHL
889	glrlm_RunPercentage_wavelet-HHL
890	glrlm_RunVariance_wavelet-HHL
891	glrlm_ShortRunEmphasis_wavelet-HHL
892	glrlm_ShortRunHighGrayLevelEmphasis_wavelet-HHL
893	glrlm_ShortRunLowGrayLevelEmphasis_wavelet-HHL
894	glszm_GrayLevelNonUniformity_wavelet-HHL
895	glszm_GrayLevelNonUniformityNormalized_wavelet-HHL
896	glszm_GrayLevelVariance_wavelet-HHL
897	glszm_HighGrayLevelZoneEmphasis_wavelet-HHL
898	glszm_LargeAreaEmphasis_wavelet-HHL
899	glszm_LargeAreaHighGrayLevelEmphasis_wavelet-HHL
900	glszm_LargeAreaLowGrayLevelEmphasis_wavelet-HHL
901	glszm_LowGrayLevelZoneEmphasis_wavelet-HHL
902	glszm_SizeZoneNonUniformity_wavelet-HHL
903	glszm_SizeZoneNonUniformityNormalized_wavelet-HHL
904	glszm_SmallAreaEmphasis_wavelet-HHL
905	glszm_SmallAreaHighGrayLevelEmphasis_wavelet-HHL
906	glszm_SmallAreaLowGrayLevelEmphasis_wavelet-HHL
907	glszm_ZoneEntropy_wavelet-HHL
908	glszm_ZonePercentage_wavelet-HHL
909	glszm_ZoneVariance_wavelet-HHL
910	ngtdm_Busyness_wavelet-HHL
911	ngtdm_Coarseness_wavelet-HHL
912	ngtdm_Complexity_wavelet-HHL
913	ngtdm_Contrast_wavelet-HHL
914	ngtdm_Strength_wavelet-HHL
915	firstorder_10Percentile_wavelet-HHH
916	firstorder_90Percentile_wavelet-HHH
917	firstorder_Energy_wavelet-HHH
918	firstorder_Entropy_wavelet-HHH
919	firstorder_InterquartileRange_wavelet-HHH
920	firstorder_Kurtosis_wavelet-HHH
921	firstorder_Maximum_wavelet-HHH
922	firstorder_MeanAbsoluteDeviation_wavelet-HHH
923	firstorder_Mean_wavelet-HHH
924	firstorder_Median_wavelet-HHH
925	firstorder_Minimum_wavelet-HHH
926	firstorder_Range_wavelet-HHH
927	firstorder_RobustMeanAbsoluteDeviation_wavelet-HHH
928	firstorder_RootMeanSquared_wavelet-HHH
929	firstorder_Skewness_wavelet-HHH
930	firstorder_TotalEnergy_wavelet-HHH
931	firstorder_Uniformity_wavelet-HHH
932	firstorder_Variance_wavelet-HHH
933	glcm_Autocorrelation_wavelet-HHH
934	glcm_JointAverage_wavelet-HHH
935	glcm_ClusterProminence_wavelet-HHH
936	glcm_ClusterShade_wavelet-HHH
937	glcm_ClusterTendency_wavelet-HHH
938	glcm_Contrast_wavelet-HHH
939	glcm_Correlation_wavelet-HHH
940	glcm_DifferenceAverage_wavelet-HHH
941	glcm_DifferenceEntropy_wavelet-HHH
942	glcm_DifferenceVariance_wavelet-HHH
943	glcm_JointEnergy_wavelet-HHH
944	glcm_JointEntropy_wavelet-HHH
945	glcm_Imc1_wavelet-HHH
946	glcm_Imc2_wavelet-HHH
947	glcm_Idm_wavelet-HHH
948	glcm_Idmn_wavelet-HHH
949	glcm_Id_wavelet-HHH
950	glcm_Idn_wavelet-HHH
951	glcm_InverseVariance_wavelet-HHH
952	glcm_MaximumProbability_wavelet-HHH
953	glcm_SumEntropy_wavelet-HHH
954	gldm_DependenceEntropy_wavelet-HHH
955	gldm_DependenceNonUniformity_wavelet-HHH
956	gldm_DependenceNonUniformityNormalized_wavelet-HHH
957	gldm_DependenceVariance_wavelet-HHH
958	gldm_GrayLevelNonUniformity_wavelet-HHH
959	gldm_GrayLevelVariance_wavelet-HHH
960	gldm_HighGrayLevelEmphasis_wavelet-HHH
961	gldm_LargeDependenceEmphasis_wavelet-HHH
962	gldm_LargeDependenceHighGrayLevelEmphasis_wavelet-HHH
963	gldm_LargeDependenceLowGrayLevelEmphasis_wavelet-HHH
964	gldm_LowGrayLevelEmphasis_wavelet-HHH
965	gldm_SmallDependenceEmphasis_wavelet-HHH
966	gldm_SmallDependenceHighGrayLevelEmphasis_wavelet-HHH
967	gldm_SmallDependenceLowGrayLevelEmphasis_wavelet-HHH
968	glrlm_GrayLevelNonUniformity_wavelet-HHH
969	glrlm_GrayLevelNonUniformityNormalized_wavelet-HHH
970	glrlm_GrayLevelVariance_wavelet-HHH
971	glrlm_HighGrayLevelRunEmphasis_wavelet-HHH
972	glrlm_LongRunEmphasis_wavelet-HHH
973	glrlm_LongRunHighGrayLevelEmphasis_wavelet-HHH
974	glrlm_LongRunLowGrayLevelEmphasis_wavelet-HHH
975	glrlm_LowGrayLevelRunEmphasis_wavelet-HHH
976	glrlm_RunEntropy_wavelet-HHH
977	glrlm_RunLengthNonUniformity_wavelet-HHH
978	glrlm_RunLengthNonUniformityNormalized_wavelet-HHH
979	glrlm_RunPercentage_wavelet-HHH
980	glrlm_RunVariance_wavelet-HHH
981	glrlm_ShortRunEmphasis_wavelet-HHH
982	glrlm_ShortRunHighGrayLevelEmphasis_wavelet-HHH
983	glrlm_ShortRunLowGrayLevelEmphasis_wavelet-HHH
984	glszm_GrayLevelNonUniformity_wavelet-HHH
985	glszm_GrayLevelNonUniformityNormalized_wavelet-HHH
986	glszm_GrayLevelVariance_wavelet-HHH
987	glszm_HighGrayLevelZoneEmphasis_wavelet-HHH
988	glszm_LargeAreaEmphasis_wavelet-HHH
989	glszm_LargeAreaHighGrayLevelEmphasis_wavelet-HHH
990	glszm_LargeAreaLowGrayLevelEmphasis_wavelet-HHH
991	glszm_LowGrayLevelZoneEmphasis_wavelet-HHH
992	glszm_SizeZoneNonUniformity_wavelet-HHH
993	glszm_SizeZoneNonUniformityNormalized_wavelet-HHH
994	glszm_SmallAreaEmphasis_wavelet-HHH
995	glszm_SmallAreaHighGrayLevelEmphasis_wavelet-HHH
996	glszm_SmallAreaLowGrayLevelEmphasis_wavelet-HHH
997	glszm_ZoneEntropy_wavelet-HHH
998	glszm_ZonePercentage_wavelet-HHH
999	glszm_ZoneVariance_wavelet-HHH
1000	ngtdm_Busyness_wavelet-HHH
1001	ngtdm_Coarseness_wavelet-HHH
1002	ngtdm_Complexity_wavelet-HHH
1003	ngtdm_Contrast_wavelet-HHH
1004	ngtdm_Strength_wavelet-HHH
1005	firstorder_10Percentile_wavelet-LLL
1006	firstorder_90Percentile_wavelet-LLL
1007	firstorder_Energy_wavelet-LLL
1008	firstorder_Entropy_wavelet-LLL
1009	firstorder_InterquartileRange_wavelet-LLL
1010	firstorder_Kurtosis_wavelet-LLL
1011	firstorder_Maximum_wavelet-LLL
1012	firstorder_MeanAbsoluteDeviation_wavelet-LLL
1013	firstorder_Mean_wavelet-LLL
1014	firstorder_Median_wavelet-LLL
1015	firstorder_Minimum_wavelet-LLL
1016	firstorder_Range_wavelet-LLL
1017	firstorder_RobustMeanAbsoluteDeviation_wavelet-LLL
1018	firstorder_RootMeanSquared_wavelet-LLL
1019	firstorder_Skewness_wavelet-LLL
1020	firstorder_TotalEnergy_wavelet-LLL
1021	firstorder_Uniformity_wavelet-LLL
1022	firstorder_Variance_wavelet-LLL
1023	glcm_Autocorrelation_wavelet-LLL
1024	glcm_JointAverage_wavelet-LLL
1025	glcm_ClusterProminence_wavelet-LLL
1026	glcm_ClusterShade_wavelet-LLL
1027	glcm_ClusterTendency_wavelet-LLL
1028	glcm_Contrast_wavelet-LLL
1029	glcm_Correlation_wavelet-LLL
1030	glcm_DifferenceAverage_wavelet-LLL
1031	glcm_DifferenceEntropy_wavelet-LLL
1032	glcm_DifferenceVariance_wavelet-LLL
1033	glcm_JointEnergy_wavelet-LLL
1034	glcm_JointEntropy_wavelet-LLL
1035	glcm_Imc1_wavelet-LLL
1036	glcm_Imc2_wavelet-LLL
1037	glcm_Idm_wavelet-LLL
1038	glcm_Idmn_wavelet-LLL
1039	glcm_Id_wavelet-LLL
1040	glcm_Idn_wavelet-LLL
1041	glcm_InverseVariance_wavelet-LLL
1042	glcm_MaximumProbability_wavelet-LLL
1043	glcm_SumEntropy_wavelet-LLL
1044	gldm_DependenceEntropy_wavelet-LLL
1045	gldm_DependenceNonUniformity_wavelet-LLL
1046	gldm_DependenceNonUniformityNormalized_wavelet-LLL
1047	gldm_DependenceVariance_wavelet-LLL
1048	gldm_GrayLevelNonUniformity_wavelet-LLL
1049	gldm_GrayLevelVariance_wavelet-LLL
1050	gldm_HighGrayLevelEmphasis_wavelet-LLL
1051	gldm_LargeDependenceEmphasis_wavelet-LLL
1052	gldm_LargeDependenceHighGrayLevelEmphasis_wavelet-LLL
1053	gldm_LargeDependenceLowGrayLevelEmphasis_wavelet-LLL
1054	gldm_LowGrayLevelEmphasis_wavelet-LLL
1055	gldm_SmallDependenceEmphasis_wavelet-LLL
1056	gldm_SmallDependenceHighGrayLevelEmphasis_wavelet-LLL
1057	gldm_SmallDependenceLowGrayLevelEmphasis_wavelet-LLL
1058	glrlm_GrayLevelNonUniformity_wavelet-LLL
1059	glrlm_GrayLevelNonUniformityNormalized_wavelet-LLL
1060	glrlm_GrayLevelVariance_wavelet-LLL
1061	glrlm_HighGrayLevelRunEmphasis_wavelet-LLL
1062	glrlm_LongRunEmphasis_wavelet-LLL
1063	glrlm_LongRunHighGrayLevelEmphasis_wavelet-LLL
1064	glrlm_LongRunLowGrayLevelEmphasis_wavelet-LLL
1065	glrlm_LowGrayLevelRunEmphasis_wavelet-LLL
1066	glrlm_RunEntropy_wavelet-LLL
1067	glrlm_RunLengthNonUniformity_wavelet-LLL
1068	glrlm_RunLengthNonUniformityNormalized_wavelet-LLL
1069	glrlm_RunPercentage_wavelet-LLL
1070	glrlm_RunVariance_wavelet-LLL
1071	glrlm_ShortRunEmphasis_wavelet-LLL
1072	glrlm_ShortRunHighGrayLevelEmphasis_wavelet-LLL
1073	glrlm_ShortRunLowGrayLevelEmphasis_wavelet-LLL
1074	glszm_GrayLevelNonUniformity_wavelet-LLL
1075	glszm_GrayLevelNonUniformityNormalized_wavelet-LLL
1076	glszm_GrayLevelVariance_wavelet-LLL
1077	glszm_HighGrayLevelZoneEmphasis_wavelet-LLL
1078	glszm_LargeAreaEmphasis_wavelet-LLL
1079	glszm_LargeAreaHighGrayLevelEmphasis_wavelet-LLL
1080	glszm_LargeAreaLowGrayLevelEmphasis_wavelet-LLL
1081	glszm_LowGrayLevelZoneEmphasis_wavelet-LLL
1082	glszm_SizeZoneNonUniformity_wavelet-LLL
1083	glszm_SizeZoneNonUniformityNormalized_wavelet-LLL
1084	glszm_SmallAreaEmphasis_wavelet-LLL
1085	glszm_SmallAreaHighGrayLevelEmphasis_wavelet-LLL
1086	glszm_SmallAreaLowGrayLevelEmphasis_wavelet-LLL
1087	glszm_ZoneEntropy_wavelet-LLL
1088	glszm_ZonePercentage_wavelet-LLL
1089	glszm_ZoneVariance_wavelet-LLL
1090	ngtdm_Busyness_wavelet-LLL
1091	ngtdm_Coarseness_wavelet-LLL
1092	ngtdm_Complexity_wavelet-LLL
1093	ngtdm_Contrast_wavelet-LLL
1094	ngtdm_Strength_wavelet-LLL
1095	firstorder_10Percentile_square
1096	firstorder_90Percentile_square
1097	firstorder_Energy_square
1098	firstorder_Entropy_square
1099	firstorder_InterquartileRange_square
1100	firstorder_Kurtosis_square
1101	firstorder_Maximum_square
1102	firstorder_MeanAbsoluteDeviation_square
1103	firstorder_Mean_square
1104	firstorder_Median_square
1105	firstorder_Minimum_square
1106	firstorder_Range_square
1107	firstorder_RobustMeanAbsoluteDeviation_square
1108	firstorder_RootMeanSquared_square
1109	firstorder_Skewness_square
1110	firstorder_TotalEnergy_square
1111	firstorder_Uniformity_square
1112	firstorder_Variance_square
1113	glcm_Autocorrelation_square
1114	glcm_JointAverage_square
1115	glcm_ClusterProminence_square
1116	glcm_ClusterShade_square
1117	glcm_ClusterTendency_square
1118	glcm_Contrast_square
1119	glcm_Correlation_square
1120	glcm_DifferenceAverage_square
1121	glcm_DifferenceEntropy_square
1122	glcm_DifferenceVariance_square
1123	glcm_JointEnergy_square
1124	glcm_JointEntropy_square
1125	glcm_Imc1_square
1126	glcm_Imc2_square
1127	glcm_Idm_square
1128	glcm_Idmn_square
1129	glcm_Id_square
1130	glcm_Idn_square
1131	glcm_InverseVariance_square
1132	glcm_MaximumProbability_square
1133	glcm_SumEntropy_square
1134	gldm_DependenceEntropy_square
1135	gldm_DependenceNonUniformity_square
1136	gldm_DependenceNonUniformityNormalized_square
1137	gldm_DependenceVariance_square
1138	gldm_GrayLevelNonUniformity_square
1139	gldm_GrayLevelVariance_square
1140	gldm_HighGrayLevelEmphasis_square
1141	gldm_LargeDependenceEmphasis_square
1142	gldm_LargeDependenceHighGrayLevelEmphasis_square
1143	gldm_LargeDependenceLowGrayLevelEmphasis_square
1144	gldm_LowGrayLevelEmphasis_square
1145	gldm_SmallDependenceEmphasis_square
1146	gldm_SmallDependenceHighGrayLevelEmphasis_square
1147	gldm_SmallDependenceLowGrayLevelEmphasis_square
1148	glrlm_GrayLevelNonUniformity_square
1149	glrlm_GrayLevelNonUniformityNormalized_square
1150	glrlm_GrayLevelVariance_square
1151	glrlm_HighGrayLevelRunEmphasis_square
1152	glrlm_LongRunEmphasis_square
1153	glrlm_LongRunHighGrayLevelEmphasis_square
1154	glrlm_LongRunLowGrayLevelEmphasis_square
1155	glrlm_LowGrayLevelRunEmphasis_square
1156	glrlm_RunEntropy_square
1157	glrlm_RunLengthNonUniformity_square
1158	glrlm_RunLengthNonUniformityNormalized_square
1159	glrlm_RunPercentage_square
1160	glrlm_RunVariance_square
1161	glrlm_ShortRunEmphasis_square
1162	glrlm_ShortRunHighGrayLevelEmphasis_square
1163	glrlm_ShortRunLowGrayLevelEmphasis_square
1164	glszm_GrayLevelNonUniformity_square
1165	glszm_GrayLevelNonUniformityNormalized_square
1166	glszm_GrayLevelVariance_square
1167	glszm_HighGrayLevelZoneEmphasis_square
1168	glszm_LargeAreaEmphasis_square
1169	glszm_LargeAreaHighGrayLevelEmphasis_square
1170	glszm_LargeAreaLowGrayLevelEmphasis_square
1171	glszm_LowGrayLevelZoneEmphasis_square
1172	glszm_SizeZoneNonUniformity_square
1173	glszm_SizeZoneNonUniformityNormalized_square
1174	glszm_SmallAreaEmphasis_square
1175	glszm_SmallAreaHighGrayLevelEmphasis_square
1176	glszm_SmallAreaLowGrayLevelEmphasis_square
1177	glszm_ZoneEntropy_square
1178	glszm_ZonePercentage_square
1179	glszm_ZoneVariance_square
1180	ngtdm_Busyness_square
1181	ngtdm_Coarseness_square
1182	ngtdm_Complexity_square
1183	ngtdm_Contrast_square
1184	ngtdm_Strength_square
1185	firstorder_10Percentile_squareroot
1186	firstorder_90Percentile_squareroot
1187	firstorder_Energy_squareroot
1188	firstorder_Entropy_squareroot
1189	firstorder_InterquartileRange_squareroot
1190	firstorder_Kurtosis_squareroot
1191	firstorder_Maximum_squareroot
1192	firstorder_MeanAbsoluteDeviation_squareroot
1193	firstorder_Mean_squareroot
1194	firstorder_Median_squareroot
1195	firstorder_Minimum_squareroot
1196	firstorder_Range_squareroot
1197	firstorder_RobustMeanAbsoluteDeviation_squareroot
1198	firstorder_RootMeanSquared_squareroot
1199	firstorder_Skewness_squareroot
1200	firstorder_TotalEnergy_squareroot
1201	firstorder_Uniformity_squareroot
1202	firstorder_Variance_squareroot
1203	glcm_Autocorrelation_squareroot
1204	glcm_JointAverage_squareroot
1205	glcm_ClusterProminence_squareroot
1206	glcm_ClusterShade_squareroot
1207	glcm_ClusterTendency_squareroot
1208	glcm_Contrast_squareroot
1209	glcm_Correlation_squareroot
1210	glcm_DifferenceAverage_squareroot
1211	glcm_DifferenceEntropy_squareroot
1212	glcm_DifferenceVariance_squareroot
1213	glcm_JointEnergy_squareroot
1214	glcm_JointEntropy_squareroot
1215	glcm_Imc1_squareroot
1216	glcm_Imc2_squareroot
1217	glcm_Idm_squareroot
1218	glcm_Idmn_squareroot
1219	glcm_Id_squareroot
1220	glcm_Idn_squareroot
1221	glcm_InverseVariance_squareroot
1222	glcm_MaximumProbability_squareroot
1223	glcm_SumEntropy_squareroot
1224	gldm_DependenceEntropy_squareroot
1225	gldm_DependenceNonUniformity_squareroot
1226	gldm_DependenceNonUniformityNormalized_squareroot
1227	gldm_DependenceVariance_squareroot
1228	gldm_GrayLevelNonUniformity_squareroot
1229	gldm_GrayLevelVariance_squareroot
1230	gldm_HighGrayLevelEmphasis_squareroot
1231	gldm_LargeDependenceEmphasis_squareroot
1232	gldm_LargeDependenceHighGrayLevelEmphasis_squareroot
1233	gldm_LargeDependenceLowGrayLevelEmphasis_squareroot
1234	gldm_LowGrayLevelEmphasis_squareroot
1235	gldm_SmallDependenceEmphasis_squareroot
1236	gldm_SmallDependenceHighGrayLevelEmphasis_squareroot
1237	gldm_SmallDependenceLowGrayLevelEmphasis_squareroot
1238	glrlm_GrayLevelNonUniformity_squareroot
1239	glrlm_GrayLevelNonUniformityNormalized_squareroot
1240	glrlm_GrayLevelVariance_squareroot
1241	glrlm_HighGrayLevelRunEmphasis_squareroot
1242	glrlm_LongRunEmphasis_squareroot
1243	glrlm_LongRunHighGrayLevelEmphasis_squareroot
1244	glrlm_LongRunLowGrayLevelEmphasis_squareroot
1245	glrlm_LowGrayLevelRunEmphasis_squareroot
1246	glrlm_RunEntropy_squareroot
1247	glrlm_RunLengthNonUniformity_squareroot
1248	glrlm_RunLengthNonUniformityNormalized_squareroot
1249	glrlm_RunPercentage_squareroot
1250	glrlm_RunVariance_squareroot
1251	glrlm_ShortRunEmphasis_squareroot
1252	glrlm_ShortRunHighGrayLevelEmphasis_squareroot
1253	glrlm_ShortRunLowGrayLevelEmphasis_squareroot
1254	glszm_GrayLevelNonUniformity_squareroot
1255	glszm_GrayLevelNonUniformityNormalized_squareroot
1256	glszm_GrayLevelVariance_squareroot
1257	glszm_HighGrayLevelZoneEmphasis_squareroot
1258	glszm_LargeAreaEmphasis_squareroot
1259	glszm_LargeAreaHighGrayLevelEmphasis_squareroot
1260	glszm_LargeAreaLowGrayLevelEmphasis_squareroot
1261	glszm_LowGrayLevelZoneEmphasis_squareroot
1262	glszm_SizeZoneNonUniformity_squareroot
1263	glszm_SizeZoneNonUniformityNormalized_squareroot
1264	glszm_SmallAreaEmphasis_squareroot
1265	glszm_SmallAreaHighGrayLevelEmphasis_squareroot
1266	glszm_SmallAreaLowGrayLevelEmphasis_squareroot
1267	glszm_ZoneEntropy_squareroot
1268	glszm_ZonePercentage_squareroot
1269	glszm_ZoneVariance_squareroot
1270	ngtdm_Busyness_squareroot
1271	ngtdm_Coarseness_squareroot
1272	ngtdm_Complexity_squareroot
1273	ngtdm_Contrast_squareroot
1274	ngtdm_Strength_squareroot
1275	firstorder_10Percentile_logarithm
1276	firstorder_90Percentile_logarithm
1277	firstorder_Energy_logarithm
1278	firstorder_Entropy_logarithm
1279	firstorder_InterquartileRange_logarithm
1280	firstorder_Kurtosis_logarithm
1281	firstorder_Maximum_logarithm
1282	firstorder_MeanAbsoluteDeviation_logarithm
1283	firstorder_Mean_logarithm
1284	firstorder_Median_logarithm
1285	firstorder_Minimum_logarithm
1286	firstorder_Range_logarithm
1287	firstorder_RobustMeanAbsoluteDeviation_logarithm
1288	firstorder_RootMeanSquared_logarithm
1289	firstorder_Skewness_logarithm
1290	firstorder_TotalEnergy_logarithm
1291	firstorder_Uniformity_logarithm
1292	firstorder_Variance_logarithm
1293	glcm_Autocorrelation_logarithm
1294	glcm_JointAverage_logarithm
1295	glcm_ClusterProminence_logarithm
1296	glcm_ClusterShade_logarithm
1297	glcm_ClusterTendency_logarithm
1298	glcm_Contrast_logarithm
1299	glcm_Correlation_logarithm
1300	glcm_DifferenceAverage_logarithm
1301	glcm_DifferenceEntropy_logarithm
1302	glcm_DifferenceVariance_logarithm
1303	glcm_JointEnergy_logarithm
1304	glcm_JointEntropy_logarithm
1305	glcm_Imc1_logarithm
1306	glcm_Imc2_logarithm
1307	glcm_Idm_logarithm
1308	glcm_Idmn_logarithm
1309	glcm_Id_logarithm
1310	glcm_Idn_logarithm
1311	glcm_InverseVariance_logarithm
1312	glcm_MaximumProbability_logarithm
1313	glcm_SumEntropy_logarithm
1314	gldm_DependenceEntropy_logarithm
1315	gldm_DependenceNonUniformity_logarithm
1316	gldm_DependenceNonUniformityNormalized_logarithm
1317	gldm_DependenceVariance_logarithm
1318	gldm_GrayLevelNonUniformity_logarithm
1319	gldm_GrayLevelVariance_logarithm
1320	gldm_HighGrayLevelEmphasis_logarithm
1321	gldm_LargeDependenceEmphasis_logarithm
1322	gldm_LargeDependenceHighGrayLevelEmphasis_logarithm
1323	gldm_LargeDependenceLowGrayLevelEmphasis_logarithm
1324	gldm_LowGrayLevelEmphasis_logarithm
1325	gldm_SmallDependenceEmphasis_logarithm
1326	gldm_SmallDependenceHighGrayLevelEmphasis_logarithm
1327	gldm_SmallDependenceLowGrayLevelEmphasis_logarithm
1328	glrlm_GrayLevelNonUniformity_logarithm
1329	glrlm_GrayLevelNonUniformityNormalized_logarithm
1330	glrlm_GrayLevelVariance_logarithm
1331	glrlm_HighGrayLevelRunEmphasis_logarithm
1332	glrlm_LongRunEmphasis_logarithm
1333	glrlm_LongRunHighGrayLevelEmphasis_logarithm
1334	glrlm_LongRunLowGrayLevelEmphasis_logarithm
1335	glrlm_LowGrayLevelRunEmphasis_logarithm
1336	glrlm_RunEntropy_logarithm
1337	glrlm_RunLengthNonUniformity_logarithm
1338	glrlm_RunLengthNonUniformityNormalized_logarithm
1339	glrlm_RunPercentage_logarithm
1340	glrlm_RunVariance_logarithm
1341	glrlm_ShortRunEmphasis_logarithm
1342	glrlm_ShortRunHighGrayLevelEmphasis_logarithm
1343	glrlm_ShortRunLowGrayLevelEmphasis_logarithm
1344	glszm_GrayLevelNonUniformity_logarithm
1345	glszm_GrayLevelNonUniformityNormalized_logarithm
1346	glszm_GrayLevelVariance_logarithm
1347	glszm_HighGrayLevelZoneEmphasis_logarithm
1348	glszm_LargeAreaEmphasis_logarithm
1349	glszm_LargeAreaHighGrayLevelEmphasis_logarithm
1350	glszm_LargeAreaLowGrayLevelEmphasis_logarithm
1351	glszm_LowGrayLevelZoneEmphasis_logarithm
1352	glszm_SizeZoneNonUniformity_logarithm
1353	glszm_SizeZoneNonUniformityNormalized_logarithm
1354	glszm_SmallAreaEmphasis_logarithm
1355	glszm_SmallAreaHighGrayLevelEmphasis_logarithm
1356	glszm_SmallAreaLowGrayLevelEmphasis_logarithm
1357	glszm_ZoneEntropy_logarithm
1358	glszm_ZonePercentage_logarithm
1359	glszm_ZoneVariance_logarithm
1360	ngtdm_Busyness_logarithm
1361	ngtdm_Coarseness_logarithm
1362	ngtdm_Complexity_logarithm
1363	ngtdm_Contrast_logarithm
1364	ngtdm_Strength_logarithm
1365	firstorder_10Percentile_exponential
1366	firstorder_90Percentile_exponential
1367	firstorder_Energy_exponential
1368	firstorder_Entropy_exponential
1369	firstorder_InterquartileRange_exponential
1370	firstorder_Kurtosis_exponential
1371	firstorder_Maximum_exponential
1372	firstorder_MeanAbsoluteDeviation_exponential
1373	firstorder_Mean_exponential
1374	firstorder_Median_exponential
1375	firstorder_Minimum_exponential
1376	firstorder_Range_exponential
1377	firstorder_RobustMeanAbsoluteDeviation_exponential
1378	firstorder_RootMeanSquared_exponential
1379	firstorder_Skewness_exponential
1380	firstorder_TotalEnergy_exponential
1381	firstorder_Uniformity_exponential
1382	firstorder_Variance_exponential
1383	glcm_Autocorrelation_exponential
1384	glcm_JointAverage_exponential
1385	glcm_ClusterProminence_exponential
1386	glcm_ClusterShade_exponential
1387	glcm_ClusterTendency_exponential
1388	glcm_Contrast_exponential
1389	glcm_Correlation_exponential
1390	glcm_DifferenceAverage_exponential
1391	glcm_DifferenceEntropy_exponential
1392	glcm_DifferenceVariance_exponential
1393	glcm_JointEnergy_exponential
1394	glcm_JointEntropy_exponential
1395	glcm_Imc1_exponential
1396	glcm_Imc2_exponential
1397	glcm_Idm_exponential
1398	glcm_Idmn_exponential
1399	glcm_Id_exponential
1400	glcm_Idn_exponential
1401	glcm_InverseVariance_exponential
1402	glcm_MaximumProbability_exponential
1403	glcm_SumEntropy_exponential
1404	gldm_DependenceEntropy_exponential
1405	gldm_DependenceNonUniformity_exponential
1406	gldm_DependenceNonUniformityNormalized_exponential
1407	gldm_DependenceVariance_exponential
1408	gldm_GrayLevelNonUniformity_exponential
1409	gldm_GrayLevelVariance_exponential
1410	gldm_HighGrayLevelEmphasis_exponential
1411	gldm_LargeDependenceEmphasis_exponential
1412	gldm_LargeDependenceHighGrayLevelEmphasis_exponential
1413	gldm_LargeDependenceLowGrayLevelEmphasis_exponential
1414	gldm_LowGrayLevelEmphasis_exponential
1415	gldm_SmallDependenceEmphasis_exponential
1416	gldm_SmallDependenceHighGrayLevelEmphasis_exponential
1417	gldm_SmallDependenceLowGrayLevelEmphasis_exponential
1418	glrlm_GrayLevelNonUniformity_exponential
1419	glrlm_GrayLevelNonUniformityNormalized_exponential
1420	glrlm_GrayLevelVariance_exponential
1421	glrlm_HighGrayLevelRunEmphasis_exponential
1422	glrlm_LongRunEmphasis_exponential
1423	glrlm_LongRunHighGrayLevelEmphasis_exponential
1424	glrlm_LongRunLowGrayLevelEmphasis_exponential
1425	glrlm_LowGrayLevelRunEmphasis_exponential
1426	glrlm_RunEntropy_exponential
1427	glrlm_RunLengthNonUniformity_exponential
1428	glrlm_RunLengthNonUniformityNormalized_exponential
1429	glrlm_RunPercentage_exponential
1430	glrlm_RunVariance_exponential
1431	glrlm_ShortRunEmphasis_exponential
1432	glrlm_ShortRunHighGrayLevelEmphasis_exponential
1433	glrlm_ShortRunLowGrayLevelEmphasis_exponential
1434	glszm_GrayLevelNonUniformity_exponential
1435	glszm_GrayLevelNonUniformityNormalized_exponential
1436	glszm_GrayLevelVariance_exponential
1437	glszm_HighGrayLevelZoneEmphasis_exponential
1438	glszm_LargeAreaEmphasis_exponential
1439	glszm_LargeAreaHighGrayLevelEmphasis_exponential
1440	glszm_LargeAreaLowGrayLevelEmphasis_exponential
1441	glszm_LowGrayLevelZoneEmphasis_exponential
1442	glszm_SizeZoneNonUniformity_exponential
1443	glszm_SizeZoneNonUniformityNormalized_exponential
1444	glszm_SmallAreaEmphasis_exponential
1445	glszm_SmallAreaHighGrayLevelEmphasis_exponential
1446	glszm_SmallAreaLowGrayLevelEmphasis_exponential
1447	glszm_ZoneEntropy_exponential
1448	glszm_ZonePercentage_exponential
1449	glszm_ZoneVariance_exponential
1450	ngtdm_Busyness_exponential
1451	ngtdm_Coarseness_exponential
1452	ngtdm_Complexity_exponential
1453	ngtdm_Contrast_exponential
1454	ngtdm_Strength_exponential

## Sheet: Selected features with PCC <0.8
Number	Feature name
1	shape_Elongation_original
2	shape_Flatness_original
3	shape_LeastAxisLength_original
4	shape_MajorAxisLength_original
5	shape_Sphericity_original
6	shape_SurfaceVolumeRatio_original
7	firstorder_10Percentile_original
8	firstorder_90Percentile_original
9	firstorder_Energy_original
10	firstorder_Entropy_original
11	firstorder_Kurtosis_original
12	firstorder_Minimum_original
13	firstorder_Range_original
14	firstorder_Skewness_original
15	firstorder_Uniformity_original
16	glcm_ClusterProminence_original
17	glcm_ClusterShade_original
18	glcm_Contrast_original
19	glcm_Correlation_original
20	glcm_Imc1_original
21	glcm_Imc2_original
22	glcm_Idmn_original
23	glcm_MaximumProbability_original
24	gldm_DependenceNonUniformityNormalized_original
25	gldm_GrayLevelNonUniformity_original
26	gldm_LargeDependenceHighGrayLevelEmphasis_original
27	gldm_LargeDependenceLowGrayLevelEmphasis_original
28	gldm_LowGrayLevelEmphasis_original
29	glrlm_RunLengthNonUniformityNormalized_original
30	glszm_LargeAreaLowGrayLevelEmphasis_original
31	glszm_SizeZoneNonUniformityNormalized_original
32	ngtdm_Contrast_original
33	firstorder_10Percentile_log-sigma-1-0-mm-3D
34	firstorder_90Percentile_log-sigma-1-0-mm-3D
35	firstorder_Energy_log-sigma-1-0-mm-3D
36	firstorder_Kurtosis_log-sigma-1-0-mm-3D
37	firstorder_Maximum_log-sigma-1-0-mm-3D
38	firstorder_Minimum_log-sigma-1-0-mm-3D
39	firstorder_Skewness_log-sigma-1-0-mm-3D
40	firstorder_Uniformity_log-sigma-1-0-mm-3D
41	glcm_ClusterProminence_log-sigma-1-0-mm-3D
42	glcm_ClusterShade_log-sigma-1-0-mm-3D
43	glcm_Correlation_log-sigma-1-0-mm-3D
44	glcm_Imc1_log-sigma-1-0-mm-3D
45	glcm_Idmn_log-sigma-1-0-mm-3D
46	gldm_DependenceNonUniformityNormalized_log-sigma-1-0-mm-3D
47	gldm_DependenceVariance_log-sigma-1-0-mm-3D
48	gldm_LargeDependenceHighGrayLevelEmphasis_log-sigma-1-0-mm-3D
49	gldm_LargeDependenceLowGrayLevelEmphasis_log-sigma-1-0-mm-3D
50	gldm_SmallDependenceLowGrayLevelEmphasis_log-sigma-1-0-mm-3D
51	glszm_LargeAreaEmphasis_log-sigma-1-0-mm-3D
52	glszm_LargeAreaLowGrayLevelEmphasis_log-sigma-1-0-mm-3D
53	glszm_SizeZoneNonUniformityNormalized_log-sigma-1-0-mm-3D
54	glszm_SmallAreaLowGrayLevelEmphasis_log-sigma-1-0-mm-3D
55	ngtdm_Busyness_log-sigma-1-0-mm-3D
56	ngtdm_Strength_log-sigma-1-0-mm-3D
57	firstorder_90Percentile_log-sigma-2-0-mm-3D
58	firstorder_Entropy_log-sigma-2-0-mm-3D
59	firstorder_Kurtosis_log-sigma-2-0-mm-3D
60	firstorder_Skewness_log-sigma-2-0-mm-3D
61	glcm_Autocorrelation_log-sigma-2-0-mm-3D
62	glcm_ClusterProminence_log-sigma-2-0-mm-3D
63	glcm_ClusterShade_log-sigma-2-0-mm-3D
64	glcm_Imc1_log-sigma-2-0-mm-3D
65	glcm_InverseVariance_log-sigma-2-0-mm-3D
66	gldm_LargeDependenceEmphasis_log-sigma-2-0-mm-3D
67	gldm_LargeDependenceHighGrayLevelEmphasis_log-sigma-2-0-mm-3D
68	gldm_LargeDependenceLowGrayLevelEmphasis_log-sigma-2-0-mm-3D
69	gldm_SmallDependenceLowGrayLevelEmphasis_log-sigma-2-0-mm-3D
70	glszm_GrayLevelNonUniformityNormalized_log-sigma-2-0-mm-3D
71	glszm_LargeAreaHighGrayLevelEmphasis_log-sigma-2-0-mm-3D
72	glszm_LargeAreaLowGrayLevelEmphasis_log-sigma-2-0-mm-3D
73	glszm_SizeZoneNonUniformityNormalized_log-sigma-2-0-mm-3D
74	glszm_SmallAreaLowGrayLevelEmphasis_log-sigma-2-0-mm-3D
75	ngtdm_Busyness_log-sigma-2-0-mm-3D
76	ngtdm_Contrast_log-sigma-2-0-mm-3D
77	ngtdm_Strength_log-sigma-2-0-mm-3D
78	firstorder_Maximum_log-sigma-3-0-mm-3D
79	firstorder_Mean_log-sigma-3-0-mm-3D
80	firstorder_Skewness_log-sigma-3-0-mm-3D
81	firstorder_Uniformity_log-sigma-3-0-mm-3D
82	glcm_ClusterShade_log-sigma-3-0-mm-3D
83	gldm_DependenceVariance_log-sigma-3-0-mm-3D
84	gldm_SmallDependenceHighGrayLevelEmphasis_log-sigma-3-0-mm-3D
85	glszm_GrayLevelNonUniformity_log-sigma-3-0-mm-3D
86	glszm_GrayLevelVariance_log-sigma-3-0-mm-3D
87	glszm_LargeAreaLowGrayLevelEmphasis_log-sigma-3-0-mm-3D
88	glszm_SizeZoneNonUniformityNormalized_log-sigma-3-0-mm-3D
89	glszm_SmallAreaEmphasis_log-sigma-3-0-mm-3D
90	glszm_SmallAreaLowGrayLevelEmphasis_log-sigma-3-0-mm-3D
91	ngtdm_Busyness_log-sigma-3-0-mm-3D
92	ngtdm_Strength_log-sigma-3-0-mm-3D
93	firstorder_10Percentile_wavelet-LLH
94	firstorder_Kurtosis_wavelet-LLH
95	firstorder_Maximum_wavelet-LLH
96	firstorder_Mean_wavelet-LLH
97	firstorder_Minimum_wavelet-LLH
98	firstorder_Skewness_wavelet-LLH
99	firstorder_Uniformity_wavelet-LLH
100	glcm_ClusterProminence_wavelet-LLH
101	glcm_ClusterShade_wavelet-LLH
102	glcm_Correlation_wavelet-LLH
103	glcm_Imc2_wavelet-LLH
104	gldm_DependenceEntropy_wavelet-LLH
105	gldm_LargeDependenceHighGrayLevelEmphasis_wavelet-LLH
106	gldm_LargeDependenceLowGrayLevelEmphasis_wavelet-LLH
107	gldm_LowGrayLevelEmphasis_wavelet-LLH
108	glrlm_LongRunEmphasis_wavelet-LLH
109	glszm_LargeAreaLowGrayLevelEmphasis_wavelet-LLH
110	glszm_SmallAreaEmphasis_wavelet-LLH
111	ngtdm_Busyness_wavelet-LLH
112	ngtdm_Contrast_wavelet-LLH
113	ngtdm_Strength_wavelet-LLH
114	firstorder_90Percentile_wavelet-LHL
115	firstorder_Energy_wavelet-LHL
116	firstorder_Kurtosis_wavelet-LHL
117	firstorder_Maximum_wavelet-LHL
118	firstorder_Mean_wavelet-LHL
119	firstorder_Minimum_wavelet-LHL
120	firstorder_Skewness_wavelet-LHL
121	firstorder_Uniformity_wavelet-LHL
122	glcm_ClusterProminence_wavelet-LHL
123	glcm_ClusterShade_wavelet-LHL
124	glcm_Correlation_wavelet-LHL
125	glcm_JointEntropy_wavelet-LHL
126	glcm_Imc2_wavelet-LHL
127	gldm_LargeDependenceHighGrayLevelEmphasis_wavelet-LHL
128	gldm_LargeDependenceLowGrayLevelEmphasis_wavelet-LHL
129	gldm_LowGrayLevelEmphasis_wavelet-LHL
130	glszm_GrayLevelVariance_wavelet-LHL
131	glszm_LargeAreaLowGrayLevelEmphasis_wavelet-LHL
132	glszm_SizeZoneNonUniformityNormalized_wavelet-LHL
133	ngtdm_Busyness_wavelet-LHL
134	ngtdm_Complexity_wavelet-LHL
135	ngtdm_Contrast_wavelet-LHL
136	ngtdm_Strength_wavelet-LHL
137	firstorder_Kurtosis_wavelet-LHH
138	firstorder_Maximum_wavelet-LHH
139	firstorder_Mean_wavelet-LHH
140	firstorder_Median_wavelet-LHH
141	firstorder_Skewness_wavelet-LHH
142	glcm_Autocorrelation_wavelet-LHH
143	glcm_ClusterShade_wavelet-LHH
144	glcm_Correlation_wavelet-LHH
145	gldm_DependenceVariance_wavelet-LHH
146	gldm_LargeDependenceHighGrayLevelEmphasis_wavelet-LHH
147	gldm_LargeDependenceLowGrayLevelEmphasis_wavelet-LHH
148	gldm_SmallDependenceLowGrayLevelEmphasis_wavelet-LHH
149	glrlm_ShortRunLowGrayLevelEmphasis_wavelet-LHH
150	glszm_LargeAreaLowGrayLevelEmphasis_wavelet-LHH
151	glszm_SizeZoneNonUniformityNormalized_wavelet-LHH
152	ngtdm_Strength_wavelet-LHH
153	firstorder_90Percentile_wavelet-HLL
154	firstorder_Kurtosis_wavelet-HLL
155	firstorder_Maximum_wavelet-HLL
156	firstorder_Mean_wavelet-HLL
157	firstorder_Minimum_wavelet-HLL
158	firstorder_Skewness_wavelet-HLL
159	firstorder_Uniformity_wavelet-HLL
160	glcm_ClusterProminence_wavelet-HLL
161	glcm_ClusterShade_wavelet-HLL
162	glcm_Correlation_wavelet-HLL
163	gldm_LargeDependenceLowGrayLevelEmphasis_wavelet-HLL
164	gldm_LowGrayLevelEmphasis_wavelet-HLL
165	gldm_SmallDependenceLowGrayLevelEmphasis_wavelet-HLL
166	glrlm_RunEntropy_wavelet-HLL
167	glrlm_RunVariance_wavelet-HLL
168	glszm_LargeAreaLowGrayLevelEmphasis_wavelet-HLL
169	glszm_SmallAreaEmphasis_wavelet-HLL
170	glszm_SmallAreaLowGrayLevelEmphasis_wavelet-HLL
171	ngtdm_Busyness_wavelet-HLL
172	ngtdm_Complexity_wavelet-HLL
173	ngtdm_Strength_wavelet-HLL
174	firstorder_Kurtosis_wavelet-HLH
175	firstorder_Maximum_wavelet-HLH
176	firstorder_Mean_wavelet-HLH
177	firstorder_Median_wavelet-HLH
178	firstorder_Skewness_wavelet-HLH
179	glcm_Autocorrelation_wavelet-HLH
180	glcm_ClusterShade_wavelet-HLH
181	glcm_Correlation_wavelet-HLH
182	glcm_Imc2_wavelet-HLH
183	glcm_InverseVariance_wavelet-HLH
184	gldm_LargeDependenceHighGrayLevelEmphasis_wavelet-HLH
185	gldm_LargeDependenceLowGrayLevelEmphasis_wavelet-HLH
186	glrlm_RunLengthNonUniformityNormalized_wavelet-HLH
187	glszm_LargeAreaLowGrayLevelEmphasis_wavelet-HLH
188	glszm_SizeZoneNonUniformityNormalized_wavelet-HLH
189	glszm_SmallAreaLowGrayLevelEmphasis_wavelet-HLH
190	glszm_ZonePercentage_wavelet-HLH
191	firstorder_Kurtosis_wavelet-HHL
192	firstorder_Maximum_wavelet-HHL
193	firstorder_Mean_wavelet-HHL
194	firstorder_Median_wavelet-HHL
195	firstorder_Skewness_wavelet-HHL
196	glcm_Autocorrelation_wavelet-HHL
197	glcm_ClusterProminence_wavelet-HHL
198	glcm_ClusterShade_wavelet-HHL
199	glcm_Correlation_wavelet-HHL
200	glcm_Imc2_wavelet-HHL
201	gldm_DependenceVariance_wavelet-HHL
202	gldm_LargeDependenceHighGrayLevelEmphasis_wavelet-HHL
203	gldm_LargeDependenceLowGrayLevelEmphasis_wavelet-HHL
204	gldm_SmallDependenceLowGrayLevelEmphasis_wavelet-HHL
205	glszm_GrayLevelNonUniformityNormalized_wavelet-HHL
206	glszm_SizeZoneNonUniformityNormalized_wavelet-HHL
207	glszm_SmallAreaLowGrayLevelEmphasis_wavelet-HHL
208	ngtdm_Busyness_wavelet-HHL
209	firstorder_Kurtosis_wavelet-HHH
210	firstorder_Mean_wavelet-HHH
211	firstorder_Skewness_wavelet-HHH
212	glcm_JointAverage_wavelet-HHH
213	glcm_ClusterShade_wavelet-HHH
214	glcm_Correlation_wavelet-HHH
215	glcm_InverseVariance_wavelet-HHH
216	gldm_DependenceEntropy_wavelet-HHH
217	gldm_DependenceNonUniformityNormalized_wavelet-HHH
218	gldm_DependenceVariance_wavelet-HHH
219	gldm_LargeDependenceHighGrayLevelEmphasis_wavelet-HHH
220	gldm_LargeDependenceLowGrayLevelEmphasis_wavelet-HHH
221	glrlm_RunVariance_wavelet-HHH
222	glszm_GrayLevelNonUniformity_wavelet-HHH
223	glszm_GrayLevelNonUniformityNormalized_wavelet-HHH
224	glszm_LargeAreaLowGrayLevelEmphasis_wavelet-HHH
225	glszm_LowGrayLevelZoneEmphasis_wavelet-HHH
226	glszm_SizeZoneNonUniformityNormalized_wavelet-HHH
227	glszm_SmallAreaEmphasis_wavelet-HHH
228	glszm_SmallAreaLowGrayLevelEmphasis_wavelet-HHH
229	ngtdm_Contrast_wavelet-HHH
230	gldm_LargeDependenceLowGrayLevelEmphasis_wavelet-LLL
231	glrlm_LongRunLowGrayLevelEmphasis_wavelet-LLL
232	glszm_SizeZoneNonUniformityNormalized_wavelet-LLL
233	ngtdm_Busyness_wavelet-LLL
234	ngtdm_Strength_wavelet-LLL
235	firstorder_InterquartileRange_square
236	firstorder_Range_square
237	glcm_ClusterProminence_square
238	glcm_ClusterShade_square
239	glcm_Contrast_square
240	glcm_JointEntropy_square
241	glcm_Imc2_square
242	glcm_Idm_square
243	glcm_InverseVariance_square
244	gldm_DependenceEntropy_square
245	gldm_DependenceNonUniformityNormalized_square
246	gldm_LargeDependenceHighGrayLevelEmphasis_square
247	gldm_SmallDependenceHighGrayLevelEmphasis_square
248	gldm_SmallDependenceLowGrayLevelEmphasis_square
249	glrlm_GrayLevelNonUniformityNormalized_square
250	glrlm_GrayLevelVariance_square
251	glszm_GrayLevelNonUniformityNormalized_square
252	glszm_LowGrayLevelZoneEmphasis_square
253	firstorder_Kurtosis_squareroot
254	glcm_ClusterShade_squareroot
255	glcm_Contrast_squareroot
256	gldm_DependenceVariance_squareroot
257	gldm_SmallDependenceLowGrayLevelEmphasis_squareroot
258	glszm_GrayLevelNonUniformityNormalized_squareroot
259	glszm_LargeAreaHighGrayLevelEmphasis_squareroot
260	firstorder_Kurtosis_logarithm
261	firstorder_Median_logarithm
262	glcm_ClusterProminence_logarithm
263	glcm_Imc1_logarithm
264	glcm_InverseVariance_logarithm
265	gldm_DependenceNonUniformityNormalized_logarithm
266	gldm_LowGrayLevelEmphasis_logarithm
267	gldm_SmallDependenceLowGrayLevelEmphasis_logarithm
268	glrlm_LongRunEmphasis_logarithm
269	glrlm_RunEntropy_logarithm
270	glszm_LargeAreaEmphasis_logarithm
271	glszm_LowGrayLevelZoneEmphasis_logarithm
272	glszm_SizeZoneNonUniformityNormalized_logarithm
273	glszm_SmallAreaEmphasis_logarithm
274	glszm_SmallAreaLowGrayLevelEmphasis_logarithm
275	ngtdm_Busyness_logarithm
276	ngtdm_Contrast_logarithm
277	ngtdm_Strength_logarithm
278	firstorder_10Percentile_exponential
279	firstorder_Entropy_exponential
280	firstorder_Kurtosis_exponential
281	firstorder_Maximum_exponential
282	firstorder_Minimum_exponential
283	glcm_ClusterProminence_exponential
284	glcm_ClusterShade_exponential
285	glcm_ClusterTendency_exponential
286	glcm_Contrast_exponential
287	glcm_DifferenceAverage_exponential
288	glcm_DifferenceVariance_exponential
289	glcm_Imc1_exponential
290	glcm_Imc2_exponential
291	glcm_InverseVariance_exponential
292	gldm_DependenceEntropy_exponential
293	gldm_DependenceNonUniformityNormalized_exponential
294	gldm_GrayLevelVariance_exponential
295	glrlm_GrayLevelVariance_exponential
296	glrlm_RunLengthNonUniformityNormalized_exponential
297	glrlm_ShortRunEmphasis_exponential
298	glszm_GrayLevelVariance_exponential
299	glszm_ZoneVariance_exponential
300	ngtdm_Busyness_exponential
301	ngtdm_Complexity_exponential
302	ngtdm_Contrast_exponential
303	ngtdm_Strength_exponential
