# Supplementary material for: Deep learning-enhanced radiomics for histologic classification and grade stratification of stage IA lung adenocarcinoma: a multicenter study
Source: Front Oncol. 2023 Jul 20;13:1224455. doi: 10.3389/fonc.2023.1224455 (PMC10400286; doi:10.3389/fonc.2023.1224455)
Supplement: Supplementary file 3 [file Table_3.xlsx]

## Sheet: Significant in all PCs
Number	Feature name
1	firstorder_Minimum_exponential
2	firstorder_InterquartileRange_square
3	firstorder_Mean_wavelet-HLH
4	firstorder_Energy_wavelet-LHL
5	firstorder_Mean_wavelet-LLH
6	firstorder_Skewness_log-sigma-3-0-mm-3D
7	firstorder_Skewness_log-sigma-2-0-mm-3D
8	firstorder_Kurtosis_log-sigma-2-0-mm-3D
9	firstorder_90Percentile_original
10	gldm_LowGrayLevelEmphasis_logarithm
11	gldm_SmallDependenceLowGrayLevelEmphasis_square
12	gldm_DependenceEntropy_square
13	gldm_LargeDependenceLowGrayLevelEmphasis_wavelet-LLL
14	gldm_DependenceEntropy_wavelet-HHH
15	gldm_SmallDependenceLowGrayLevelEmphasis_wavelet-HHL
16	gldm_LargeDependenceLowGrayLevelEmphasis_wavelet-HHL
17	gldm_DependenceVariance_wavelet-HHL
18	gldm_SmallDependenceLowGrayLevelEmphasis_wavelet-LHH
19	gldm_LowGrayLevelEmphasis_wavelet-LLH
20	gldm_SmallDependenceLowGrayLevelEmphasis_log-sigma-1-0-mm-3D
21	glszm_ZoneVariance_exponential
22	glszm_SmallAreaEmphasis_logarithm
23	glszm_SizeZoneNonUniformityNormalized_logarithm
24	glszm_GrayLevelNonUniformityNormalized_squareroot
25	glszm_SmallAreaLowGrayLevelEmphasis_wavelet-HHH
26	glszm_GrayLevelNonUniformityNormalized_wavelet-HHH
27	glszm_SizeZoneNonUniformityNormalized_wavelet-HHL
28	glszm_GrayLevelNonUniformityNormalized_wavelet-HHL
29	ngtdm_Contrast_wavelet-HHH
30	glcm_DifferenceVariance_exponential
31	glcm_DifferenceAverage_exponential
32	glcm_InverseVariance_logarithm
33	glcm_Imc1_logarithm
34	glcm_InverseVariance_square
35	glcm_Contrast_square
36	glcm_InverseVariance_wavelet-HHH
37	glcm_Correlation_wavelet-HHH
38	glcm_ClusterShade_wavelet-HHH
39	glcm_Imc2_wavelet-HLH
40	glcm_Correlation_wavelet-HLH
41	glcm_ClusterShade_wavelet-HLH
42	glcm_Correlation_wavelet-LHL
43	glcm_Imc2_wavelet-LLH
44	glcm_ClusterProminence_log-sigma-1-0-mm-3D
45	glcm_Contrast_original
46	shape_Flatness_original

## Sheet: Significant in 5 PCs
Number	Feature name
1	firstorder_Maximum_exponential
2	firstorder_Median_wavelet-HLH
3	firstorder_Minimum_wavelet-LLH
4	firstorder_Energy_original
5	gldm_LargeDependenceHighGrayLevelEmphasis_log-sigma-1-0-mm-3D
6	glszm_GrayLevelNonUniformityNormalized_square
7	glszm_SizeZoneNonUniformityNormalized_wavelet-HLH
8	glszm_GrayLevelVariance_wavelet-LHL
9	glszm_SmallAreaEmphasis_wavelet-LLH
10	glszm_SmallAreaLowGrayLevelEmphasis_log-sigma-1-0-mm-3D
11	ngtdm_Busyness_wavelet-HLL
12	ngtdm_Strength_wavelet-LLH
13	ngtdm_Contrast_original
14	glcm_ClusterProminence_wavelet-HHL
15	glcm_ClusterProminence_wavelet-LLH
16	glcm_InverseVariance_log-sigma-2-0-mm-3D
17	glrlm_ShortRunEmphasis_exponential
18	glrlm_RunVariance_wavelet-HHH
19	glrlm_RunLengthNonUniformityNormalized_original

## Sheet: Significant in 4 PCs
Number	Feature name
1	firstorder_Entropy_exponential
2	firstorder_10Percentile_exponential
3	firstorder_Kurtosis_wavelet-HHH
4	firstorder_90Percentile_wavelet-HLL
5	gldm_LargeDependenceHighGrayLevelEmphasis_wavelet-HHH
6	gldm_DependenceVariance_log-sigma-1-0-mm-3D
7	glszm_SmallAreaLowGrayLevelEmphasis_logarithm
8	glszm_LargeAreaHighGrayLevelEmphasis_squareroot
9	glszm_LargeAreaLowGrayLevelEmphasis_log-sigma-2-0-mm-3D
10	glszm_SizeZoneNonUniformityNormalized_log-sigma-1-0-mm-3D
11	ngtdm_Busyness_log-sigma-3-0-mm-3D
12	glcm_ClusterShade_exponential
13	glcm_ClusterProminence_logarithm
14	glcm_Imc2_wavelet-HHL
15	glcm_ClusterProminence_wavelet-HLL
16	glcm_Idmn_original
17	glrlm_RunLengthNonUniformityNormalized_exponential

## Sheet: Significant in 3 PCs
Number	Feature name
1	firstorder_Maximum_wavelet-HLH
2	firstorder_Skewness_wavelet-LHH
3	firstorder_Uniformity_wavelet-LHL
4	firstorder_Kurtosis_wavelet-LHL
5	firstorder_90Percentile_wavelet-LHL
6	glszm_LowGrayLevelZoneEmphasis_square
7	glszm_LargeAreaHighGrayLevelEmphasis_log-sigma-2-0-mm-3D
8	glszm_LargeAreaLowGrayLevelEmphasis_original
9	ngtdm_Busyness_wavelet-LLL
10	ngtdm_Contrast_wavelet-LLH
11	glcm_Imc2_square
12	glcm_InverseVariance_wavelet-HLH
13	glcm_Imc2_wavelet-LHL
14	glcm_Imc1_log-sigma-2-0-mm-3D
15	glrlm_RunEntropy_logarithm
16	glrlm_LongRunLowGrayLevelEmphasis_wavelet-LLL
17	shape_MajorAxisLength_original

## Sheet: Significant in 2 PCs
Number	Feature name
1	firstorder_Range_square
2	firstorder_Maximum_wavelet-HHL
3	firstorder_Median_wavelet-LHH
4	firstorder_Mean_wavelet-LHL
5	firstorder_Uniformity_wavelet-LLH
6	firstorder_Skewness_wavelet-LLH
7	firstorder_Minimum_log-sigma-1-0-mm-3D
8	firstorder_Maximum_log-sigma-1-0-mm-3D
9	gldm_LargeDependenceLowGrayLevelEmphasis_wavelet-LHL
10	glszm_SmallAreaLowGrayLevelEmphasis_wavelet-HLL
11	glszm_SmallAreaEmphasis_log-sigma-3-0-mm-3D
12	ngtdm_Strength_log-sigma-2-0-mm-3D
13	glcm_ClusterShade_square
14	glcm_ClusterShade_log-sigma-1-0-mm-3D
15	glrlm_RunLengthNonUniformityNormalized_wavelet-HLH
16	shape_LeastAxisLength_original

## Sheet: Significant in 1 PC
Number	Feature name
1	firstorder_Minimum_wavelet-HLL
2	firstorder_Kurtosis_wavelet-LLH
3	firstorder_10Percentile_wavelet-LLH
4	firstorder_Uniformity_log-sigma-3-0-mm-3D
5	firstorder_90Percentile_log-sigma-1-0-mm-3D
6	firstorder_Uniformity_original
7	firstorder_Range_original
8	gldm_GrayLevelVariance_exponential
9	gldm_LargeDependenceLowGrayLevelEmphasis_wavelet-HHH
10	gldm_DependenceNonUniformityNormalized_original
11	glszm_SmallAreaEmphasis_wavelet-HHH
12	glszm_LowGrayLevelZoneEmphasis_wavelet-HHH
13	glszm_GrayLevelNonUniformity_wavelet-HHH
14	glszm_ZonePercentage_wavelet-HLH
15	ngtdm_Strength_wavelet-LLL
16	ngtdm_Strength_log-sigma-1-0-mm-3D
17	glcm_Imc1_log-sigma-1-0-mm-3D
18	glcm_Correlation_original
19	glrlm_GrayLevelVariance_square

## Sheet: Significant in none PC
Number	Feature name
1	firstorder_Kurtosis_exponential
2	firstorder_Median_logarithm
3	firstorder_Kurtosis_logarithm
4	firstorder_Kurtosis_squareroot
5	firstorder_Skewness_wavelet-HHH
6	firstorder_Mean_wavelet-HHH
7	firstorder_Skewness_wavelet-HHL
8	firstorder_Median_wavelet-HHL
9	firstorder_Mean_wavelet-HHL
10	firstorder_Kurtosis_wavelet-HHL
11	firstorder_Skewness_wavelet-HLH
12	firstorder_Kurtosis_wavelet-HLH
13	firstorder_Uniformity_wavelet-HLL
14	firstorder_Skewness_wavelet-HLL
15	firstorder_Mean_wavelet-HLL
16	firstorder_Maximum_wavelet-HLL
17	firstorder_Kurtosis_wavelet-HLL
18	firstorder_Mean_wavelet-LHH
19	firstorder_Maximum_wavelet-LHH
20	firstorder_Kurtosis_wavelet-LHH
21	firstorder_Skewness_wavelet-LHL
22	firstorder_Minimum_wavelet-LHL
23	firstorder_Maximum_wavelet-LHL
24	firstorder_Maximum_wavelet-LLH
25	firstorder_Mean_log-sigma-3-0-mm-3D
26	firstorder_Maximum_log-sigma-3-0-mm-3D
27	firstorder_Entropy_log-sigma-2-0-mm-3D
28	firstorder_90Percentile_log-sigma-2-0-mm-3D
29	firstorder_Uniformity_log-sigma-1-0-mm-3D
30	firstorder_Skewness_log-sigma-1-0-mm-3D
31	firstorder_Kurtosis_log-sigma-1-0-mm-3D
32	firstorder_Energy_log-sigma-1-0-mm-3D
33	firstorder_10Percentile_log-sigma-1-0-mm-3D
34	firstorder_Skewness_original
35	firstorder_Minimum_original
36	firstorder_Kurtosis_original
37	firstorder_Entropy_original
38	firstorder_10Percentile_original
39	gldm_DependenceNonUniformityNormalized_exponential
40	gldm_DependenceEntropy_exponential
41	gldm_SmallDependenceLowGrayLevelEmphasis_logarithm
42	gldm_DependenceNonUniformityNormalized_logarithm
43	gldm_SmallDependenceLowGrayLevelEmphasis_squareroot
44	gldm_DependenceVariance_squareroot
45	gldm_SmallDependenceHighGrayLevelEmphasis_square
46	gldm_LargeDependenceHighGrayLevelEmphasis_square
47	gldm_DependenceNonUniformityNormalized_square
48	gldm_DependenceVariance_wavelet-HHH
49	gldm_DependenceNonUniformityNormalized_wavelet-HHH
50	gldm_LargeDependenceHighGrayLevelEmphasis_wavelet-HHL
51	gldm_LargeDependenceLowGrayLevelEmphasis_wavelet-HLH
52	gldm_LargeDependenceHighGrayLevelEmphasis_wavelet-HLH
53	gldm_SmallDependenceLowGrayLevelEmphasis_wavelet-HLL
54	gldm_LowGrayLevelEmphasis_wavelet-HLL
55	gldm_LargeDependenceLowGrayLevelEmphasis_wavelet-HLL
56	gldm_LargeDependenceLowGrayLevelEmphasis_wavelet-LHH
57	gldm_LargeDependenceHighGrayLevelEmphasis_wavelet-LHH
58	gldm_DependenceVariance_wavelet-LHH
59	gldm_LowGrayLevelEmphasis_wavelet-LHL
60	gldm_LargeDependenceHighGrayLevelEmphasis_wavelet-LHL
61	gldm_LargeDependenceLowGrayLevelEmphasis_wavelet-LLH
62	gldm_LargeDependenceHighGrayLevelEmphasis_wavelet-LLH
63	gldm_DependenceEntropy_wavelet-LLH
64	gldm_SmallDependenceHighGrayLevelEmphasis_log-sigma-3-0-mm-3D
65	gldm_DependenceVariance_log-sigma-3-0-mm-3D
66	gldm_SmallDependenceLowGrayLevelEmphasis_log-sigma-2-0-mm-3D
67	gldm_LargeDependenceLowGrayLevelEmphasis_log-sigma-2-0-mm-3D
68	gldm_LargeDependenceHighGrayLevelEmphasis_log-sigma-2-0-mm-3D
69	gldm_LargeDependenceEmphasis_log-sigma-2-0-mm-3D
70	gldm_LargeDependenceLowGrayLevelEmphasis_log-sigma-1-0-mm-3D
71	gldm_DependenceNonUniformityNormalized_log-sigma-1-0-mm-3D
72	gldm_LowGrayLevelEmphasis_original
73	gldm_LargeDependenceLowGrayLevelEmphasis_original
74	gldm_LargeDependenceHighGrayLevelEmphasis_original
75	gldm_GrayLevelNonUniformity_original
76	glszm_GrayLevelVariance_exponential
77	glszm_LowGrayLevelZoneEmphasis_logarithm
78	glszm_LargeAreaEmphasis_logarithm
79	glszm_SizeZoneNonUniformityNormalized_wavelet-LLL
80	glszm_SizeZoneNonUniformityNormalized_wavelet-HHH
81	glszm_LargeAreaLowGrayLevelEmphasis_wavelet-HHH
82	glszm_SmallAreaLowGrayLevelEmphasis_wavelet-HHL
83	glszm_SmallAreaLowGrayLevelEmphasis_wavelet-HLH
84	glszm_LargeAreaLowGrayLevelEmphasis_wavelet-HLH
85	glszm_SmallAreaEmphasis_wavelet-HLL
86	glszm_LargeAreaLowGrayLevelEmphasis_wavelet-HLL
87	glszm_SizeZoneNonUniformityNormalized_wavelet-LHH
88	glszm_LargeAreaLowGrayLevelEmphasis_wavelet-LHH
89	glszm_SizeZoneNonUniformityNormalized_wavelet-LHL
90	glszm_LargeAreaLowGrayLevelEmphasis_wavelet-LHL
91	glszm_LargeAreaLowGrayLevelEmphasis_wavelet-LLH
92	glszm_SmallAreaLowGrayLevelEmphasis_log-sigma-3-0-mm-3D
93	glszm_SizeZoneNonUniformityNormalized_log-sigma-3-0-mm-3D
94	glszm_LargeAreaLowGrayLevelEmphasis_log-sigma-3-0-mm-3D
95	glszm_GrayLevelVariance_log-sigma-3-0-mm-3D
96	glszm_GrayLevelNonUniformity_log-sigma-3-0-mm-3D
97	glszm_SmallAreaLowGrayLevelEmphasis_log-sigma-2-0-mm-3D
98	glszm_SizeZoneNonUniformityNormalized_log-sigma-2-0-mm-3D
99	glszm_GrayLevelNonUniformityNormalized_log-sigma-2-0-mm-3D
100	glszm_LargeAreaLowGrayLevelEmphasis_log-sigma-1-0-mm-3D
101	glszm_LargeAreaEmphasis_log-sigma-1-0-mm-3D
102	glszm_SizeZoneNonUniformityNormalized_original
103	ngtdm_Strength_exponential
104	ngtdm_Contrast_exponential
105	ngtdm_Complexity_exponential
106	ngtdm_Busyness_exponential
107	ngtdm_Strength_logarithm
108	ngtdm_Contrast_logarithm
109	ngtdm_Busyness_logarithm
110	ngtdm_Busyness_wavelet-HHL
111	ngtdm_Strength_wavelet-HLL
112	ngtdm_Complexity_wavelet-HLL
113	ngtdm_Strength_wavelet-LHH
114	ngtdm_Strength_wavelet-LHL
115	ngtdm_Contrast_wavelet-LHL
116	ngtdm_Complexity_wavelet-LHL
117	ngtdm_Busyness_wavelet-LHL
118	ngtdm_Busyness_wavelet-LLH
119	ngtdm_Strength_log-sigma-3-0-mm-3D
120	ngtdm_Contrast_log-sigma-2-0-mm-3D
121	ngtdm_Busyness_log-sigma-2-0-mm-3D
122	ngtdm_Busyness_log-sigma-1-0-mm-3D
123	glcm_InverseVariance_exponential
124	glcm_Imc2_exponential
125	glcm_Imc1_exponential
126	glcm_Contrast_exponential
127	glcm_ClusterTendency_exponential
128	glcm_ClusterProminence_exponential
129	glcm_Contrast_squareroot
130	glcm_ClusterShade_squareroot
131	glcm_Idm_square
132	glcm_JointEntropy_square
133	glcm_ClusterProminence_square
134	glcm_JointAverage_wavelet-HHH
135	glcm_Correlation_wavelet-HHL
136	glcm_ClusterShade_wavelet-HHL
137	glcm_Autocorrelation_wavelet-HHL
138	glcm_Autocorrelation_wavelet-HLH
139	glcm_Correlation_wavelet-HLL
140	glcm_ClusterShade_wavelet-HLL
141	glcm_Correlation_wavelet-LHH
142	glcm_ClusterShade_wavelet-LHH
143	glcm_Autocorrelation_wavelet-LHH
144	glcm_JointEntropy_wavelet-LHL
145	glcm_ClusterShade_wavelet-LHL
146	glcm_ClusterProminence_wavelet-LHL
147	glcm_Correlation_wavelet-LLH
148	glcm_ClusterShade_wavelet-LLH
149	glcm_ClusterShade_log-sigma-3-0-mm-3D
150	glcm_ClusterShade_log-sigma-2-0-mm-3D
151	glcm_ClusterProminence_log-sigma-2-0-mm-3D
152	glcm_Autocorrelation_log-sigma-2-0-mm-3D
153	glcm_Idmn_log-sigma-1-0-mm-3D
154	glcm_Correlation_log-sigma-1-0-mm-3D
155	glcm_MaximumProbability_original
156	glcm_Imc2_original
157	glcm_Imc1_original
158	glcm_ClusterShade_original
159	glcm_ClusterProminence_original
160	glrlm_GrayLevelVariance_exponential
161	glrlm_LongRunEmphasis_logarithm
162	glrlm_GrayLevelNonUniformityNormalized_square
163	glrlm_RunVariance_wavelet-HLL
164	glrlm_RunEntropy_wavelet-HLL
165	glrlm_ShortRunLowGrayLevelEmphasis_wavelet-LHH
166	glrlm_LongRunEmphasis_wavelet-LLH
167	shape_SurfaceVolumeRatio_original
168	shape_Sphericity_original
169	shape_Elongation_original
